# Supplementary material for: FAM83H‐AS1 is a noncoding oncogenic driver and therapeutic target of lung adenocarcinoma
Source: Clin Transl Med. 2021 Feb 14;11(2):e316. doi: 10.1002/ctm2.316 (PMC7882096; doi:10.1002/ctm2.316)
Supplement: Supplementary file 3 — Supporting Information [file CTM2-11-e316-s002.xlsx]

## Sheet: Table S1
Supplementary Table 1. Sequences of primers used for PCR in this study.
Gene	Forward Primer	Reverse Primer
FAM83H-AS1	CCTGGGTTCAAGCGATTCT	GGTGGCACACACCTGCTAT
GAPDH	GGTGAAGGTCGGAGTCAACG	TGGGTGGAATCATATTGGAACA
β-Actin	TGACGTGGACATCCGCAAAG	CTGGAAGGTGGACAGCGAGG
snRNA U6	CTCGCTTCGGCAGCACA	AACGCTTCACGAATTTGCGT
RAB8B	GACTCGGGGGTAGGCAAG	TTTCTTTCCATCTAGTTCTATCGTTCT
RAB14	CGCTCGAGATGGCAACTGCACCATACAAC	CGGAATTCCTAGCAGCCACAGCCTTCTC
RACE	Primer
RAR1	GGTTAGGAACAAGGCAAATG
RAF1	GCAGGTGCGACAGGAGAATG
RAR2	CTCTGTTTGCCAATGATATG
RAF2	GCAGGTGCGACAGGAGAATG
5' R1	CTGGAACTTGTGAATACTTGACGT
5' R2	TCAAGAGATCGAGACCATCCTGGC
3' R1	AGCTGGGATAGCAGGTGTGTGCCA
3' R2	TGCTGGGATTACAGGCTTCAGCCA
CRISPR interference	Forward sgRNA	Reverse sgRNA
5'-1	CCGGGACCCTCGCCCCGGAAGTCG	AAACCGACTTCCGGGGCGAGGGTC
5'-2	CCGGGTCGGGGTGACTCGGAAGTTC	AAACGAACTTCCGAGTCACCCCGAC
5'-3	CCGGGTGACCCTCGCCCCGGAAGTC	AAACGACTTCCGGGGCGAGGGTCAC
3'-1	CCGGGAAACGAGCGAGCCCGACGCC	AACCGGCGTCGGGCTCGCTCGTTTC
3'-2	CCGGGAACGAGCGAGCCCGACGCCA	AAACTGGCGTCGGGCTCGCTCGTTC
3'-3	CCGGGTCTGGCCTCCTCGCCGAGTT	AAACAACTCGGCGAGGAGGCCAGAC

## Sheet: Table S2
Supplementary Table 2. Primary antibodies or assay kits used in this study.
	Producer	Item No.
RAB8B	ABCAM	AB124356
RAB14	PROTEINTECH	15662-1-AP
MYC	ABCAM	ab32
Caspase3	Cell Signalling Tech.	9662S
Cleaved-Caspase3	Cell Signalling Tech.	9661T
PARP	Cell Signalling Tech.	9532S
H3	Cell Signalling Tech.	3638S
HNRNPK	ABCAM	AB39975
Actin	ABCAM	ab32575
IgG	Millipore	EZ-Magna RIP Kit
TUNEL	Promega	DeadEnd™ Colorimetric TUNEL System
Ki67	Servicebio	GB13030-2

## Sheet: Table S3
Supplementary Table 3. Sequences of small interfering RNAs used in this study.
	Sense (5'-3')	Antisense (5'-3')
FAM83H-AS1 siRNA1	AAGAACAUCCCAGAUUACCCG	GGUAAUCUGGGAUGUUCUUCC
FAM83H-AS1 siRNA2	AUUCUUUCUUCUCAAUAUCCU	GAUAUUGAGAAGAAAGAAUUU
RNF139-AS1 siRNA	GGAUCAACUUGCACUUGAAUU	UUCAAGUGCAAGUUGAUCCAA
RP11-383j24.1 siRNA	CGAACUUAGUGGUUUCAAACA	UUUGAAACCACUAAGUUCGUA
CASC11 siRNA	GGAAGAGAAGUUCUCACAAGC	UUGUGAGAACUUCUCUUCCUU
HNRNPK siRNA	GCAUUCUGCUUCAGAGCAATT	UUGCUCUGAAGCAGAAUGCTT
RAB8B siRNA	CGAUAGAACUAGAUGGAAAGA	UUUCCAUCUAGUUCUAUCGUU
RAB14 siRNA	CAACUACUCUUACAUCUUUUU	AAAGAUGUAAGAGUAGUUGUU

## Sheet: Table S4
Supplementary Table 4. Genomic and prognostic features of identified 596 LUAD upregulated lncRNAs.
Ensembl id	Chr	Band	Focal Amp Freq (%)	Trend.test for prognosis (Sig/No sig)	Correlation (r)
ENSG00000163364	2	q31.1	0.0465116	No
ENSG00000177788	1	q42.13	0.0484496	No	0.541859
ENSG00000182057	22	q13.2	0.0232558	No	0.480368
ENSG00000189229	3	p26.1	0.0232558	Yes	0.350337
ENSG00000189238	12	q24.32	0.0290698	No
ENSG00000203499	8	q24.3	0.120155	Yes	0.416507
ENSG00000203635	2	p25.3	0.0329457	No
ENSG00000203645	3	q26.32	0.0775194	No
ENSG00000203999	20	q13.13	0.0562016	No	0.538842
ENSG00000214039	12	q24.33	0.0310078	No
ENSG00000214548	14	q32.2	0.0213178	No
ENSG00000215808	1	q43	0.0600775	No
ENSG00000217258	2	p25.1	0.0329457	No
ENSG00000219159	2	q37.3	0.0251938	No
ENSG00000222032	2	q37.3	0.0213178	No
ENSG00000222041	2	p11.2	0.00968992	No
ENSG00000223387	3	q26.31	0.0872093	No	0.645285
ENSG00000223414	6	q27	0.0135659	No
ENSG00000223486	X	p11.4	0.0193798	No
ENSG00000223715	3	q26.32	0.0775194	No
ENSG00000223784	10	p14	0.0193798	No	0.308282
ENSG00000223999	22	q11.22	0.0406977	No
ENSG00000224050	22	q12.3	0.0174419	No	0.591544
ENSG00000224081	1	p21.3	0.00775194	No	0.355055
ENSG00000224209	1	p31.3	0.0290698	No
ENSG00000224260	1	q32.2	0.0639535	No
ENSG00000224717	1	q32.1	0.0736434	No
ENSG00000225490	20	q11.21	0.0368217	No
ENSG00000225535	7	q31.2	0.0387597	No
ENSG00000225548	3	p24.1	0.0135659	No
ENSG00000225554	1	q43	0.0717054	No
ENSG00000225675	1	p32.3	0.0329457	No	0.642155
ENSG00000225783	22	q12.1	0.0213178	No
ENSG00000225790	3	q26.32	0.0775194	No
ENSG00000225826	1	q24.2	0.0872093	No
ENSG00000225868	19	q13.13	0.0852713	No	0.353413
ENSG00000225872	19	q13.12	0.106589	No
ENSG00000225880	1	p36.33	0	No
ENSG00000226172	1	p12	0.0116279	No
ENSG00000226363	2	q31.1	0.0465116	No
ENSG00000226380	7	q32.3	0.0426357	No
ENSG00000226383	2	q24.1	0.0310078	No
ENSG00000226472	12	p11.21	0.0717054	No	0.426874
ENSG00000226476	1	p32.1	0.0251938	No
ENSG00000226686	19	q13.12	0.0949612	Yes	0.518404
ENSG00000226756	2	p14	0.0155039	No	0.474702
ENSG00000226856	2	q14.2	0.0135659	No	0.394592
ENSG00000227036	17	q24.3	0.0930233	No
ENSG00000227060	X	q26.3	0.0562016	No	0.313294
ENSG00000227356	10	q24.2	0.00581395	No
ENSG00000227579	1	q25.2	0.0736434	No
ENSG00000227711	1	q42.13	0.0523256	No
ENSG00000227925	1	q41	0.0484496	No
ENSG00000227964	20	q13.2	0.0697674	No
ENSG00000228126	1	q21.3	0.184109	No	0.32349
ENSG00000228561	3	q26.32	0.0794574	No
ENSG00000228623	9	q32	0.0213178	No
ENSG00000228742	7	q22.3	0.0426357	No	0.308726
ENSG00000228784	2	p24.1	0.0290698	No
ENSG00000228952	3	q27.3	0.0658915	No	0.391215
ENSG00000229178	3	q29	0.0697674	No	0.320092
ENSG00000229404	10	q23.1	0.0135659	No	0.552211
ENSG00000229481	19	q13.13	0.0852713	No	0.448835
ENSG00000229656	10	p11.22	0.0426357	No
ENSG00000230033	7	q36.3	0.0426357	No
ENSG00000230107	22	q13.2	0.0232558	No
ENSG00000230366	21	q22.13	0.0193798	No
ENSG00000230499	2	q13	0.0135659	No
ENSG00000230533	6	q23.3	0.0193798	No
ENSG00000230561	5	q23.2	0.00193798	No
ENSG00000230601	9	q32	0.0232558	No
ENSG00000230699	1	p36.33	0	No
ENSG00000230838	2	q35	0.0174419	No
ENSG00000231054	2	p21	0.0310078	No
ENSG00000231106	21	q22.12	0.00968992	No
ENSG00000231210	7	q31.2	0.0445736	No	0.425089
ENSG00000231291	5	p15.32	0.147287	No
ENSG00000231298	10	p15.1	0.0348837	No
ENSG00000231327	2	p13.3	0.0116279	No
ENSG00000231574	3	q26.32	0.0775194	No
ENSG00000231683	6	p12.1	0.0387597	No
ENSG00000231892	7	p22.2	0.0523256	Yes
ENSG00000231990	9	q22.32	0.00193798	No
ENSG00000232023	2	q36.3	0.0155039	No	0.418796
ENSG00000232164	2	p14	0.0135659	No	0.539442
ENSG00000232386	15	q26.3	0.0387597	No	0.442627
ENSG00000232677	19	q13.12	0.0910853	Yes	0.582053
ENSG00000232884	21	q11.2	0.0368217	Yes	0.287005
ENSG00000232931	2	q11.1	0.0232558	No
ENSG00000233077	20	q13.13	0.0562016	No	0.510804
ENSG00000233396	1	q21.1	0.0426357	No
ENSG00000233397	2	q24.2	0.0348837	No
ENSG00000233903	22	q13.2	0.0232558	No	0.732132
ENSG00000233919	3	p22.1	0.0135659	No	0.416311
ENSG00000234129	X	p22.2	0.0135659	No
ENSG00000234184	1	p31.1	0.0116279	No
ENSG00000234261	6	p23	0.0445736	No
ENSG00000234584	2	q24.1	0.0310078	No
ENSG00000234663	2	q31.3	0.0348837	No
ENSG00000234996	1	q32.1	0.0717054	No
ENSG00000235097	13	q14.12	0.0135659	No	0.402794
ENSG00000235408	20	q11.23	0.0290698	No	0.513739
ENSG00000235532	13	q22.1	0.0348837	No
ENSG00000235565	1	p21.3	0.00775194	No	0.361921
ENSG00000235601	9	q22.32	0.00387597	No
ENSG00000236423	1	p36.32	0.0426357	No
ENSG00000236438	3	q29	0	No
ENSG00000236453	7	q21.3	0.0310078	No
ENSG00000236481	16	p12.1	0.0310078	No
ENSG00000236497	1	q42.2	0.0542636	No
ENSG00000236532	21	q21.3	0.0232558	No
ENSG00000236908	12	p13.32	0.0329457	No	0.330033
ENSG00000236975	1	q42.13	0.0503876	No	0.40136
ENSG00000237074	1	q32.2	0.0678295	No
ENSG00000237166	2	q33.1	0.0290698	No
ENSG00000237222	3	q29	0.0736434	No	0.375303
ENSG00000237361	13	q14.11	0.0116279	No
ENSG00000237438	22	q11.1	0.0329457	No	0.621761
ENSG00000237491	1	p36.33	0	No
ENSG00000237588	1	q23.1	0.135659	No
ENSG00000237595	20	q13.13	0.0581395	No
ENSG00000237658	1	q24.2	0.0872093	No
ENSG00000237857	9	q22.32	0.00581395	No	0.649965
ENSG00000238062	2	q37.1	0.0155039	No	0.316629
ENSG00000239216	1	p12	0.0116279	No
ENSG00000240405	3	p13	0.0116279	No
ENSG00000240476	3	q12.1	0.0348837	No
ENSG00000241544	3	q25.31	0.0697674	No
ENSG00000242078	7	q32.2	0.0445736	No	0.335238
ENSG00000242375	9	q22.33	0.00193798	No
ENSG00000242516	3	p12.3	0.0116279	No
ENSG00000243550	3	q25.1	0.0523256	No
ENSG00000243629	3	q25.31	0.0697674	No
ENSG00000244306	14	q11.2	0	No
ENSG00000244342	3	p14.2	0.00775194	No
ENSG00000244541	3	q25.1	0.0523256	No
ENSG00000244620	14	q32.33	0	No
ENSG00000244649	17	q21.32	0.0445736	No
ENSG00000245522	11	p15.4	0.0155039	No	0.417208
ENSG00000245526	5	q14.3	0.00387597	No
ENSG00000245651	12	q14.1	0.0930233	Yes	0.733418
ENSG00000245750	15	q23	0.0174419	No	0.76226
ENSG00000246363	12	q21.33	0.0193798	No
ENSG00000246465	16	p11.2	0.0387597	No
ENSG00000247373	12	q24.31	0.0251938	No	0.571776
ENSG00000247402	5	q21.1	0.00581395	No
ENSG00000247844	8	q24.21	0.141473	Yes
ENSG00000248243	3	q22.1	0.0251938	No
ENSG00000248587	5	p13.2	0.0930233	No
ENSG00000248693	5	p14.3	0.114341	No
ENSG00000248740	4	q24	0.00581395	No
ENSG00000248771	4	q32.3	0.00387597	No
ENSG00000248846	5	q12.3	0.00775194	No
ENSG00000249082	5	q31.1	0	No	0.319218
ENSG00000249199	5	p15.1	0.124031	No
ENSG00000249375	8	q24.21	0.168605	Yes	0.223479
ENSG00000249406	17	q21.33	0.0484496	No
ENSG00000249550	12	q24.13	0.0193798	No
ENSG00000249867	11	p14.1	0.0290698	No
ENSG00000249896	4	p16.1	0.0251938	No
ENSG00000250049	5	q14.3	0.00775194	No
ENSG00000250230	11	q12.2	0.0310078	No
ENSG00000250337	5	p14.1	0.102713	No	0.343362
ENSG00000250564	5	q31.1	0	No
ENSG00000250697	5	p13.3	0.0794574	No
ENSG00000250874	5	q14.3	0.00581395	No
ENSG00000251026	5	q21.2	0.00193798	No
ENSG00000251085	17	q21.33	0.0484496	No
ENSG00000251093	5	q14.3	0.00581395	No
ENSG00000251169	5	q31.1	0	No
ENSG00000251191	8	p12	0.00968992	No
ENSG00000251381	11	p15.2	0.0232558	No	0.616452
ENSG00000253161	8	p11.23	0.0523256	No	0.49444
ENSG00000253217	8	q22.2	0.0968992	Yes
ENSG00000253270	8	p21.3	0.00775194	Yes
ENSG00000253339	8	q21.11	0.0562016	No
ENSG00000253417	5	q34	0.0271318	No
ENSG00000253522	5	q35	0.0290698	No
ENSG00000253686	5	q35.2	0.0387597	No
ENSG00000253824	8	q22.2	0.0988372	Yes	0.3496
ENSG00000254142	8	q11.23	0.0542636	Yes	0.372233
ENSG00000254166	8	q24.21	0.141473	Yes
ENSG00000254233	4	q35.1	0.0116279	No
ENSG00000254438	11	p15.2	0.0251938	No
ENSG00000254615	8	q23.1	0.0872093	Yes
ENSG00000254872	11	p15.5	0.0193798	No
ENSG00000254991	11	p15.3	0.0232558	No	0.746986
ENSG00000255002	14	q23.3	0.0213178	No	0.649308
ENSG00000255345	11	q14.1	0.0775194	No	0.663905
ENSG00000255571	15	q26.1	0.0329457	No
ENSG00000255595	12	q24.32	0.0290698	No
ENSG00000255760	12	p11.21	0.0697674	No
ENSG00000255983	12	p13.31	0.0310078	No
ENSG00000255992	12	q24.33	0.0368217	No	0.368849
ENSG00000256001	12	q24.32	0.0310078	No	0.422549
ENSG00000256124	17	q24.3	0.0852713	No
ENSG00000256128	12	q24.32	0.0310078	No	0.285218
ENSG00000256268	12	q14.3	0.0620155	Yes
ENSG00000256443	11	q12.2	0.0329457	No	0.419045
ENSG00000257185	14	q12	0.0968992	No
ENSG00000257654	12	q24.22	0.0232558	No
ENSG00000257869	14	q12	0.112403	No	0.338619
ENSG00000257883	12	q24.22	0.0232558	No	0.284068
ENSG00000258088	12	q21.2	0.0387597	Yes
ENSG00000258279	12	q13.13	0.0348837	Yes
ENSG00000258399	14	q32	0.0213178	No
ENSG00000258404	14	q32.31	0.0232558	No
ENSG00000258602	14	q24.3	0.0155039	No
ENSG00000258754	15	q26	0.0426357	No
ENSG00000258760	14	q23.3	0.0213178	No	0.665235
ENSG00000258777	14	q23.2	0.0310078	No
ENSG00000258798	14	q32.11	0.0290698	No	0.626688
ENSG00000258884	14	q32.11	0.0271318	No
ENSG00000258919	14	q32.31	0.0232558	No
ENSG00000258952	14	q23.1	0.0348837	No
ENSG00000259200	15	q21.1	0.00193798	No
ENSG00000259230	14	q32.31	0.0232558	No
ENSG00000259240	15	q21.2	0.00968992	No
ENSG00000259306	15	q21.2	0.00775194	No
ENSG00000259450	15	q14	0.00581395	No	0.333118
ENSG00000259485	15	q26.2	0.0387597	No
ENSG00000259727	15	q22.2	0.0116279	No
ENSG00000259747	15	q14	0.00193798	No
ENSG00000259772	15	q13.3	0.00387597	No	0.273039
ENSG00000259786	5	p13.3	0.0968992	No
ENSG00000259807	16	p11.2	0.0406977	No
ENSG00000260289	16	p13.2	0.0251938	No
ENSG00000260430	16	p12.3	0.0193798	No
ENSG00000260470	12	q13.13	0.0484496	No
ENSG00000260588	8	p11.21	0.0794574	No	0.722509
ENSG00000260597	12	q13.13	0.0484496	No
ENSG00000260604	6	p25.2	0.0542636	No
ENSG00000260658	16	q21	0.0290698	No
ENSG00000260763	5	p15.33	0.149225	No
ENSG00000260877	11	q13.3	0.0910853	No	0.708167
ENSG00000261092	16	q12.1	0.0368217	No
ENSG00000261104	2	p25.1	0.0348837	No
ENSG00000261121	4	p15.2	0.0232558	No	0.504166
ENSG00000261175	16	q24.1	0.00581395	No
ENSG00000261211	6	p25.1	0.0562016	No
ENSG00000261296	15	q22.2	0.0116279	No
ENSG00000261568	6	p22.3	0.0406977	No
ENSG00000261804	16	q12.2	0.0271318	No
ENSG00000262188	17	q25.3	0.0968992	No
ENSG00000262198	13	q12.12	0.00968992	No
ENSG00000262454	16	p13.12	0.0290698	No
ENSG00000262468	16	p13.3	0.0251938	No	0.392893
ENSG00000262714	16	q12.2	0.0271318	No
ENSG00000263655	18	q22.3	0.0135659	No
ENSG00000263680	17	q24.3	0.0891473	No
ENSG00000263745	18	p11.32	0.0290698	No
ENSG00000264448	8	q22.1	0.0813953	No
ENSG00000265055	17	q24.2	0.0852713	No
ENSG00000266490	17	q11.2	0.0348837	No
ENSG00000266651	17	p11.2	0.0135659	No	0.858155
ENSG00000267073	19	p13.3	0.00775194	No	0.449425
ENSG00000267372	19	p13.3	0.0116279	No
ENSG00000267778	19	p13.3	0.0116279	No	0.522717
ENSG00000267886	19	p12	0.0271318	No	0.601603
ENSG00000268307	19	q13.43	0	No
ENSG00000268655	19	q13.33	0.00581395	No
ENSG00000269974	15	q13.2	0.00581395	No	0.392024
ENSG00000269978	1	p36.23	0.0426357	No	0.244726
ENSG00000270019	2	q14.1	0.0135659	No	0.553876
ENSG00000270460	2	q31.1	0.0445736	No
ENSG00000270557	2	q24.1	0.0329457	No
ENSG00000270933	7	p15.2	0.0329457	Yes
ENSG00000271119	5	p15.33	0.162791	No
ENSG00000271151	2	q31.1	0.0426357	No
ENSG00000271204	7	q32.3	0.0387597	No
ENSG00000271576	1	p31.1	0.0193798	No	0.621588
ENSG00000271830	8	q22.3	0.0891473	Yes
ENSG00000271856	3	q13.12	0.0387597	No
ENSG00000271888	6	p22.3	0.0445736	No	0.631126
ENSG00000271930	8	q22.2	0.100775	No
ENSG00000271973	3	p21.31	0.00581395	No
ENSG00000272097	6	p24.2	0.0503876	No	0.311002
ENSG00000272138	8	q21.13	0.0813953	Yes	0.450318
ENSG00000272142	6	p25.1	0.0562016	No	0.328043
ENSG00000272168	6	p22.3	0.0426357	No
ENSG00000272328	7	p21.3	0.0368217	Yes	0.417337
ENSG00000272417	5	p15.2	0.124031	No	0.281315
ENSG00000272438	1	p36.33	0	No
ENSG00000272455	1	p36.33	0	No
ENSG00000272465	6	p25.2	0.0562016	No
ENSG00000272583	1	p11.2	0.0426357	No
ENSG00000272720	22	q13.1	0.0213178	No	0.794064
ENSG00000272800	2	q32.1	0.0329457	No	0.604897
ENSG00000272824	1	q21.2	0.0426357	No
ENSG00000272906	1	q25.2	0.0620155	No
ENSG00000272913	2	q11.1	0.0232558	No	0.429245
ENSG00000273032	22	q11.21	0.0310078	No
ENSG00000273143	10	q25.2	0.0155039	No
ENSG00000273203	22	q11.1	0.0310078	No	0.323094
ENSG00000273243	22	q13.31	0.0251938	No	0.38145
ENSG00000273297	7	q33	0.0310078	No
ENSG00000273374	3	q12.1	0.0329457	No	0.481165
ENSG00000273443	1	p36.33	0	No
ENSG00000132204	18	p11.32	0.0387597	No
ENSG00000145063	2	p25.1	0.0290698	No
ENSG00000172965	2	q13	0.0135659	No
ENSG00000183674	6	p24.3	0.0484496	No
ENSG00000188660	21	q22.3	0.0213178	No
ENSG00000196421	20	q13.33	0	No
ENSG00000203688	6	q27	0.0135659	No
ENSG00000203721	1	q32.1	0.0717054	No
ENSG00000204277	17	q25.3	0.0949612	No
ENSG00000204362	1	p36.13	0.0348837	No
ENSG00000205056	12	q22	0.0155039	No
ENSG00000205611	20	q11.21	0.0368217	No
ENSG00000205628	7	p12.1	0.0542636	Yes
ENSG00000213468	X	q26.2	0.0445736	No
ENSG00000214145	3	q29	0.0697674	No	0.218501
ENSG00000214691	2	p21	0.0310078	No
ENSG00000215866	1	p13.2	0.00387597	No
ENSG00000223485	6	q27	0.0135659	No
ENSG00000223511	X	p22.33	0	No
ENSG00000223546	X	q22.1	0.0174419	No	0.593776
ENSG00000223749	X	q26.3	0.0562016	No
ENSG00000223783	3	q29	0.0697674	No
ENSG00000223907	1	p35.2	0.0329457	No
ENSG00000224167	1	p13.2	0.00387597	No
ENSG00000224271	22	q13.31	0.0135659	No
ENSG00000224817	10	q24.32	0.00775194	No	0.526823
ENSG00000224899	7	q31.33	0.0310078	No
ENSG00000224939	1	q42.3	0.0562016	No
ENSG00000225107	2	q22.3	0.00968992	No
ENSG00000225173	6	p22.1	0.0426357	Yes
ENSG00000225206	1	p21.3	0.0116279	No
ENSG00000225210	14	q11.2	0	No
ENSG00000225255	22	q11.1	0	No
ENSG00000225489	9	p24.1	0.0174419	No
ENSG00000225506	1	p33	0.0348837	No	0.433439
ENSG00000225518	1	q42.12	0.0503876	No
ENSG00000225637	21	q22.3	0.0213178	No
ENSG00000225667	1	p33	0.0406977	No
ENSG00000225680	14	q22.1	0.0503876	No	0.33741
ENSG00000225684	9	q32	0.0213178	No
ENSG00000225742	3	q29	0.0697674	No
ENSG00000225746	14	q32.31	0.0213178	No
ENSG00000225857	1	q25.3	0.0600775	No	0.306737
ENSG00000225982	1	q25.3	0.0600775	No
ENSG00000226453	6	q14.1	0.00581395	No	0.557654
ENSG00000226674	2	q22.3	0.0116279	No
ENSG00000227066	1	p36.12	0.0290698	No	0.246156
ENSG00000227082	1	p11.2	0.0426357	No
ENSG00000227533	1	p34.2	0.0523256	No	0.46463
ENSG00000227640	13	q32.1	0.0503876	No
ENSG00000228021	10	q26.13	0.0213178	No
ENSG00000228043	2	q22.1	0.0155039	No	0.442596
ENSG00000228065	10	q21.3	0.0135659	No
ENSG00000228221	3	q26.32	0.0813953	No
ENSG00000228265	20	q11.22	0.0465116	No
ENSG00000228340	20	q13.33	0.100775	No	0.322544
ENSG00000228414	2	p16.1	0.0135659	No
ENSG00000228437	1	q41	0.0484496	No
ENSG00000228719	22	q12.3	0.0193798	No	0.643811
ENSG00000228734	1	p31.3	0.0290698	No
ENSG00000228739	9	p24.1	0.0213178	No	0.499044
ENSG00000228918	1	q25.3	0.0600775	No
ENSG00000229243	3	p24.1	0.0135659	No
ENSG00000229647	2	q33.3	0.0271318	No
ENSG00000229720	6	q27	0.0135659	No
ENSG00000229876	20	p12.3	0.0213178	No
ENSG00000229921	6	q27	0.0135659	No
ENSG00000229989	1	q32.1	0.0639535	No
ENSG00000230516	9	p21.1	0.0310078	No
ENSG00000230623	1	q32.1	0.0717054	No
ENSG00000230658	7	p15.3	0.0445736	Yes	0.700404
ENSG00000230725	20	p11.21	0.0465116	No
ENSG00000230937	1	q32.2	0.0639535	No
ENSG00000230978	21	q22.12	0.0116279	No
ENSG00000231081	20	p11.1	0.0484496	No	0.423644
ENSG00000231131	10	q21.1	0.00775194	No
ENSG00000231196	1	q21.2	0.0426357	No
ENSG00000231324	21	q22.13	0.0135659	No
ENSG00000231453	2	q31.1	0.0465116	No
ENSG00000231482	2	p25.3	0.0329457	No
ENSG00000231483	10	p15.1	0.0368217	No
ENSG00000231776	6	q14.3	0.00968992	No	0.57847
ENSG00000232233	3	q27.3	0.0697674	No	0.387051
ENSG00000232461	3	q26.32	0.0775194	No
ENSG00000232527	1	q21.2	0.0426357	No
ENSG00000232679	1	q41	0.0484496	No
ENSG00000233056	21	q22.3	0.0193798	No
ENSG00000233215	21	q21.1	0.0251938	No
ENSG00000233491	7	q21.11	0.0251938	No
ENSG00000233515	10	q11.21	0.0348837	No
ENSG00000233532	13	q33.3	0.0484496	No
ENSG00000233559	7	q32.3	0.0426357	No	0.349145
ENSG00000233757	2	q11.1	0.0213178	No
ENSG00000233791	1	q32.1	0.0736434	No
ENSG00000234155	6	q14.3	0.00968992	No	0.691231
ENSG00000234449	X	p22.33	0.0155039	No	0.519199
ENSG00000234703	21	q22.12	0.00581395	No
ENSG00000234828	4	q31.23	0.0116279	No
ENSG00000234883	21	q21.3	0.0329457	No	0.338073
ENSG00000234902	2	q33.3	0.0271318	No
ENSG00000234948	20	q13.2	0.0794574	No
ENSG00000235180	10	q26.2	0.0193798	No
ENSG00000235269	14	q22.2	0.0523256	No
ENSG00000235295	22	q11.21	0.0348837	No
ENSG00000235304	X	p11.4	0.0174419	No
ENSG00000235884	12	p11.21	0.0639535	No	0.53951
ENSG00000235947	3	p26.1	0.0213178	Yes
ENSG00000236008	2	p25.1	0.0329457	No	0.418902
ENSG00000236081	7	p22.3	0.0484496	Yes
ENSG00000236204	2	q31	0.0329457	No	0.575661
ENSG00000236212	7	p14.3	0.0174419	Yes
ENSG00000236318	7	p21.1	0.0445736	Yes
ENSG00000236347	6	q21	0.00775194	No	0.617644
ENSG00000236366	6	q24.2	0.0174419	No
ENSG00000236385	3	q26.32	0.0813953	No	0.448065
ENSG00000236499	22	q11.21	0.0310078	No
ENSG00000236740	6	p12.1	0.0387597	No
ENSG00000236824	2	p21	0.0368217	No	0.561804
ENSG00000236833	3	q29	0.0697674	No	0.361301
ENSG00000236924	9	p24.1	0.0174419	No	0.316439
ENSG00000236947	1	q22	0.149225	No
ENSG00000237021	6	q22.1	0.00581395	No	0.452473
ENSG00000237208	X	q25	0.0426357	No
ENSG00000237339	9	q34.3	0.0310078	No
ENSG00000237523	10	q22.3	0.0155039	No	0.539459
ENSG00000237638	2	p14	0.0155039	No
ENSG00000237643	6	q13	0.0174419	No
ENSG00000237940	2	q37.3	0	No
ENSG00000238042	1	q41	0.0484496	No
ENSG00000238266	10	p14	0.0213178	No
ENSG00000238290	1	p36.23	0.0406977	No
ENSG00000240350	2	q13	0.0135659	No
ENSG00000242147	10	p15.1	0.0368217	No
ENSG00000243885	3	q25.1	0.0581395	No
ENSG00000244791	8	q24.21	0.129845	Yes
ENSG00000245149	8	q24.13	0.129845	Yes	0.561435
ENSG00000245330	8	q24.12	0.114341	Yes
ENSG00000246095	4	p15.33	0.0155039	No
ENSG00000246100	11	q23.3	0.0193798	No
ENSG00000246876	4	q28.2	0.00968992	No
ENSG00000247877	5	q21.1	0.00775194	No	0.486055
ENSG00000248265	12	q13.13	0.0484496	No
ENSG00000248323	5	q14.3	0.00581395	No
ENSG00000248474	5	q13.3	0.00775194	No
ENSG00000248538	8	p23.1	0.0232558	No
ENSG00000248545	4	p15.2	0.0290698	No
ENSG00000248927	5	q23.1	0.00193798	No	0.317871
ENSG00000248973	5	q35	0.147287	No	0.208643
ENSG00000249096	4	q35.1	0.0116279	No
ENSG00000249231	16	q24	0.0348837	No
ENSG00000249395	8	q21.11	0.0542636	No	0.633701
ENSG00000249413	4	q13.2	0.0213178	No	0.553301
ENSG00000249430	5	p15.33	0	No
ENSG00000249574	7	p22.3	0	No
ENSG00000249628	12	p13.33	0.0426357	No
ENSG00000249743	5	q13.2	0.0116279	No	0.480519
ENSG00000249746	5	q15	0.00775194	No
ENSG00000249917	8	q23.3	0.104651	Yes	0.309501
ENSG00000249937	5	p15.1	0.122093	No	0.301448
ENSG00000250043	4	q34.1	0.00775194	No
ENSG00000250548	14	q23.1	0.0329457	No
ENSG00000250682	5	q21.1	0.00581395	No
ENSG00000250891	5	q23.1	0.00387597	No
ENSG00000251138	12	q21.1	0.0484496	Yes	0.559163
ENSG00000251144	5	q35.2	0.0426357	No	0.291826
ENSG00000251152	4	p15.33	0.0155039	No
ENSG00000251331	4	q21.22	0.0116279	No
ENSG00000251350	4	p13	0.0348837	No	0.364099
ENSG00000251361	5	q15	0.00387597	No
ENSG00000251533	14	q32.32	0.0290698	No
ENSG00000251604	5	q13.2	0.00968992	No
ENSG00000253227	8	q24.13	0.127907	Yes	0.342528
ENSG00000253302	8	q21.11	0.0523256	No
ENSG00000253395	8	q22.3	0.0968992	Yes
ENSG00000253490	8	p12	0.00968992	No
ENSG00000253530	8	q24.21	0.129845	Yes
ENSG00000253665	8	p11.21	0.0697674	No
ENSG00000254143	8	p11.21	0.0736434	No
ENSG00000254367	8	p23.1	0.0213178	No	0.588545
ENSG00000254605	11	q13.3	0.0852713	No	0.394035
ENSG00000254777	8	q12.2	0.0620155	No
ENSG00000254973	8	q24.3	0.120155	Yes
ENSG00000255322	11	p14.1	0.0193798	No	0.712641
ENSG00000255366	8	q11.21	0.0794574	Yes
ENSG00000255400	11	p15.3	0.0213178	No	0.755928
ENSG00000255414	11	q24.1	0.0271318	No
ENSG00000255910	12	q24	0.0484496	No	0.381642
ENSG00000256050	14	q32.33	0.0251938	No
ENSG00000256232	12	p11.21	0.0736434	No
ENSG00000256287	12	p12.2	0.0484496	No
ENSG00000256417	12	q24	0.0290698	No	0.501052
ENSG00000256499	12	p12.2	0.0465116	No
ENSG00000257219	12	q21.2	0.0310078	No
ENSG00000257906	12	q13.11	0.0290698	No
ENSG00000257924	12	q13.11	0.0290698	No
ENSG00000258077	12	q21.2	0.0406977	Yes
ENSG00000258314	14	q11.2	0	No
ENSG00000258346	12	q24.22	0.0251938	No
ENSG00000258534	14	q32.33	0.0271318	No
ENSG00000258592	14	q22.3	0.0426357	No
ENSG00000258667	14	q23.2	0.0310078	No	0.41442
ENSG00000258689	14	q24.2	0.0135659	No	0.573246
ENSG00000258914	14	q32.33	0.0271318	No
ENSG00000258955	14	q22.1	0.0600775	No
ENSG00000259023	14	q32.31	0.0213178	No
ENSG00000259129	14	q21.3	0.0600775	No	0.296398
ENSG00000259153	14	q24.2	0.0135659	No	0.545907
ENSG00000259203	15	q21.3	0.00387597	No
ENSG00000259237	15	q21.3	0.00387597	No
ENSG00000259439	2	p21	0.0329457	No	0.68467
ENSG00000259457	15	q23	0.0174419	No	0.527878
ENSG00000259641	15	q23	0.0174419	No	0.684354
ENSG00000259828	6	q24.1	0.0174419	No
ENSG00000259831	13	q34	0.0484496	No
ENSG00000260046	14	q21.2	0.0600775	No	0.337606
ENSG00000260261	3	q29	0.0697674	No	0.349377
ENSG00000260265	4	q13.3	0.0251938	No
ENSG00000260328	17	p11.2	0.0155039	No
ENSG00000260704	13	q12.2	0.0116279	No
ENSG00000260710	16	p13.3	0.0310078	No
ENSG00000260777	17	q11.2	0.0426357	No
ENSG00000260792	14	q32.33	0.0271318	No
ENSG00000260963	16	q12.2	0.0329457	No	0.601688
ENSG00000261008	16	q22.2	0.0174419	No
ENSG00000261039	6	q27	0.0135659	No
ENSG00000261231	16	q12.1	0.0484496	No
ENSG00000261326	1	p36.12	0.0251938	No	0.284311
ENSG00000261327	16	q24.2	0.00968992	No
ENSG00000261670	8	q22.3	0.0891473	Yes
ENSG00000261761	4	p14	0.0232558	No
ENSG00000262343	17	q25.3	0.0988372	No
ENSG00000262585	17	q25.3	0.0968992	No
ENSG00000262619	13	q12.12	0.00968992	No
ENSG00000262772	17	q25.3	0.100775	No
ENSG00000263551	18	p11.32	0.0368217	No
ENSG00000263893	17	q24.3	0.0891473	No
ENSG00000264026	17	q24.3	0.0872093	No	0.40821
ENSG00000265692	17	q25.3	0.0813953	No	0.446807
ENSG00000265750	18	q11.2	0.0445736	No
ENSG00000265933	18	p11.31	0.0193798	No	0.542943
ENSG00000266088	17	q21.2	0.0329457	No
ENSG00000266289	8	q22.3	0.0910853	Yes
ENSG00000266602	18	p11.32	0.0387597	No
ENSG00000266709	17	p12	0.00581395	No	0.589818
ENSG00000266830	17	q11.2	0.0406977	No	0.391596
ENSG00000266869	14	q24.2	0.0135659	No	0.363554
ENSG00000266924	18	q23	0	No
ENSG00000266976	19	q12	0.0833333	No
ENSG00000267013	18	q21.2	0.00775194	No
ENSG00000267034	2	q36.1	0.0155039	No
ENSG00000267123	17	q25.3	0.0910853	No
ENSG00000267147	19	p13.12	0.00387597	No
ENSG00000267201	19	p13.3	0.00968992	No
ENSG00000267374	18	q23	0.0251938	No	0.604357
ENSG00000267466	17	q25.3	0.0833333	No
ENSG00000267506	17	q25.3	0.0833333	No
ENSG00000267605	19	q13.12	0.0930233	Yes	0.512848
ENSG00000267666	19	p13.3	0.0116279	No
ENSG00000267761	18	q21.1	0.0135659	No
ENSG00000267943	19	q13.41	0.0116279	Yes
ENSG00000268573	18	q12.2	0.0329457	No	0.788559
ENSG00000269416	19	p12	0.0387597	No	0.56793
ENSG00000269927	14	q24.2	0.00968992	No
ENSG00000269994	9	q21.33	0	No
ENSG00000270195	4	p16.3	0.0348837	No	0.338743
ENSG00000270547	9	p23	0.0155039	No
ENSG00000270562	3	p13	0.0193798	No
ENSG00000270977			0	No
ENSG00000271156	8	q21.3	0.0658915	No
ENSG00000271590	2	q13	0.0135659	No	0.536793
ENSG00000271709	2	q14.2	0.0193798	No
ENSG00000271788	5	p12	0.0891473	No	0.376518
ENSG00000271811	1	q24.2	0.0794574	No
ENSG00000271855	2	p25.1	0.0329457	No	0.561719
ENSG00000271860	6	q16.1	0.00581395	No
ENSG00000272068	1	q23.1	0.143411	No
ENSG00000272070	5	q31.3	0.00968992	No	0.393027
ENSG00000272088	1	p36.32	0.0465116	No
ENSG00000272141	1	p36.33	0	No
ENSG00000272360	3	p14.3	0	No
ENSG00000272456	8	q24.22	0.125969	Yes
ENSG00000272622	2	q36.3	0.0155039	No
ENSG00000272630	10	q22.1	0.0174419	No	0.698324
ENSG00000272666	22	q13.33	0	No
ENSG00000272763	17	q21.32	0.0465116	No
ENSG00000272792	3	q29	0.0697674	No	0.234355
ENSG00000272808	15	q26.3	0.0406977	No	0.440298
ENSG00000272853	10	p13	0.0193798	No	0.622179
ENSG00000272953	7	p22.1	0.0426357	Yes	0.381875
ENSG00000272989	3	q29	0.0717054	No	0.281963
ENSG00000273001	10	p15.2	0.0348837	No	0.328215
ENSG00000273004	1	q25.3	0.0639535	No
ENSG00000273129	1	q31.1	0.0600775	No	0.354463
ENSG00000273162	10	q24.31	0.00775194	No
ENSG00000273257	4	q12	0.0426357	No	0.419261
ENSG00000273272	22	q13.33	0	No
ENSG00000273319	7	q32.3	0.0387597	No
ENSG00000273366	22	q13.2	0.0232558	No	0.628543

## Sheet: Table S5
Supplementary Table 5. Univariate and multivariate Cox regression analyses were performed on LUAD cases of the tissue microarray.
	Univariate Cox Regression			Multivariate Cox Regression
Variable	Hazard Ratio (95% CI)	P		Hazard Ratio (95% CI)	P
Age, years
<65	1.00 (reference)			1.00 (reference)
≥65	2.301 (1.168 to 4.533)	0.016		2.018 (0.981 to 4.15)	0.056
Gender
Female	1.00 (reference)
Male	0.604 (0.262 to 1.392)	0.237
Smoking
Yes	1.00 (reference)			1.00 (reference)
No	0.821 (0.396 to 1.704)	0.597
Differentiation
High	1.00 (reference)			1.00 (reference)
Low	0.899 (0.45 to 1.796)	0.762
T stage
T1	1.00 (reference)	0.007		1.00 (reference)	0.125
T2	7.537 (1.771 to 32.07)	0.006		3.567 (0.818 to 15.559)	0.091
T3	11.492 (2.541 to 51.983)	0.002		5.019 (1.06 to 23.764)	0.042
N stage
N0	1.00 (reference)			1.00 (reference)
N1-2	2.323 (1.186 to 4.551)	0.014		3.039 (1.458 to 6.332)	0.003
FAM83H-AS1
Low	1.00 (reference)			1.00 (reference)
High	4.653 (2.07 to 10.46)	< 0.001		4.43 (1.835 to 10.695)	0.001
P < 0.05 was considered as significant

## Sheet: Table S6
Supplementary Table 6. The significant differentially expressed genes identified by RNA-Sequencing after silencing FAM83H-AS1 in A549 cells.
AccID	Si	NC	FoldChange (FC)	Log2FC	P value	FDR	Si1	Si2	Si3	NC1	NC2	NC3
SPAG4	197.832	91.4063	2.16431	1.11391	0.000624139	0.0111195	295	208	119	82	95	135
NOTCH2	2254.09	5001.2	0.450709	-1.14973	7.21233e-30	1.24872e-26	2745	2149	2084	3977	5060	8473
AKNAD1	32.6925	6.63036	4.93074	2.3018	1.74781e-06	9.64844e-05	39	32	30	6	6	11
PPIAP18	15.6855	40.0853	0.391302	-1.35364	0.00332532	0.0380365	16	14	18	19	49	78
ISG20	518.864	165.607	3.13309	1.64759	8.11815e-11	1.47248e-08	528	473	586	138	192	234
ISG15	1248.81	579.107	2.15645	1.10866	2.02605e-17	1.04287e-14	1678	1136	1086	512	598	874
SLC7A7	254.44	126.251	2.01535	1.01103	4.36802e-09	5.43719e-07	317	244	228	102	123	218
LYPD5	37.2324	12.6398	2.94565	1.55859	0.000353543	0.007163	36	43	34	11	14	18
KLK1	34.4365	13.7578	2.50305	1.32369	0.00117298	0.0176769	53	29	27	10	18	19
DDIT3	589.21	289.46	2.03555	1.02542	1.32795e-05	0.000510924	636	561	611	201	352	455
PRDX2	1170.42	2970.1	0.394068	-1.34348	4.85218e-11	9.05978e-09	1690	1070	918	3061	2995	3831
BARX1	91.7353	228.689	0.401136	-1.31784	1.11814e-14	3.87181e-12	108	92	83	213	246	312
LOC101928465	42.6077	16.0174	2.66008	1.41147	0.000238153	0.00529862	46	36	49	11	17	29
LINC00520	86.1056	30.7398	2.80111	1.486	5.31744e-08	4.86878e-06	102	82	82	25	25	60
STC1	45.2251	8.96111	5.04682	2.33537	2.43857e-05	0.000849041	59	57	24	11	8	10
SLC11A1	21.7327	4.66707	4.65661	2.21928	0.000179692	0.00425651	35	20	14	4	5	7
GAGE12H	34.3049	70.1637	0.488926	-1.03231	3.47961e-05	0.00113669	29	27	48	60	70	113
C11orf83	66.2165	141.817	0.466917	-1.09876	4.3022e-08	4.03623e-06	79	75	50	131	148	202
PRKACA	402.965	910.495	0.442578	-1.176	1.16933e-27	1.48466e-24	523	381	350	814	911	1401
GPR35	45.629	21.682	2.10447	1.07346	0.00140491	0.0202394	64	42	37	23	19	31
SLC26A9	32.9929	5.64194	5.8478	2.54789	7.69178e-07	4.94898e-05	45	33	25	2	7	12
F3	1820.51	865.043	2.10453	1.0735	0.000133495	0.00334528	2458	1758	1466	621	952	1470
IGDCC4	40.507	5.89438	6.87214	2.78076	4.60431e-09	5.69409e-07	57	37	33	8	2	10
SLC12A8	80.5599	33.6859	2.3915	1.25792	6.15795e-06	0.000269741	119	68	67	38	18	61
IGFBP3	3359.36	906.42	3.70618	1.88993	0.000402926	0.00794382	5314	3981	1302	555	1101	1556
IGFBP1	732.113	210.858	3.47207	1.7958	6.53182e-09	7.77491e-07	1030	746	515	155	230	355
GIPR	45.3796	21.6538	2.09569	1.06742	0.00310724	0.0363052	46	55	37	19	23	32
LOC100422737	80.7812	36.2252	2.22997	1.15702	6.53856e-05	0.00190671	96	70	84	18	45	68
BTN2A2	138.714	66.5146	2.08547	1.06037	1.46515e-07	1.20795e-05	169	140	120	53	80	94
ITGAX	59.2133	27.2383	2.1739	1.12029	0.000314989	0.00656341	69	51	63	22	30	42
LOC101929479	77.3464	37.1159	2.08392	1.0593	0.00310164	0.036262	96	88	55	39	44	37
ENG	839.267	2090.1	0.401544	-1.31637	9.37454e-23	8.11537e-20	1083	749	781	2033	1904	3203
MYH15	36.0272	10.0205	3.59533	1.84612	2.38088e-05	0.000830475	38	41	31	20	4	5
LOC100506217	20.3902	4.2996	4.74234	2.2456	0.00134265	0.0195955	21	26	15	1	4	12
GEM	72.5236	36.2141	2.00263	1.0019	5.09531e-05	0.00156516	75	85	61	30	43	50
GAL	260.656	528.357	0.493333	-1.01937	9.62765e-15	3.39553e-12	340	255	216	496	543	751
PSMG3	403.148	905.755	0.445096	-1.16781	2.07307e-27	2.32245e-24	511	384	357	819	917	1362
PPP1R14C	25.8818	9.34874	2.76848	1.46909	0.00247793	0.0306046	29	18	33	6	9	19
PSMC5	1025.56	2983.56	0.343739	-1.54062	2.79711e-35	8.87849e-32	1367	962	870	2733	3110	4295
RABL2A	19.0637	44.7278	0.426216	-1.23034	0.00113317	0.0172374	20	25	13	28	61	66
DDC	21.7469	6.70704	3.24239	1.69706	0.00235899	0.0295961	30	21	17	4	10	9
RPL32P28	12.5731	68.8799	0.182536	-2.45374	5.18619e-05	0.00158541	3	3	31	50	69	126
RPL32P34	13.7641	49.5887	0.277566	-1.8491	0.000301418	0.00637126	6	4	31	48	53	65
CEND1	15.6128	1.58574	9.8458	3.29951	7.89227e-05	0.00218154	23	17	9	3	0	2
TUBE1	28.8393	60.4859	0.476794	-1.06856	0.000139419	0.00343054	33	25	31	50	62	98
CFB	1552.52	656.632	2.36438	1.24146	3.18934e-33	7.59262e-30	1841	1487	1468	503	715	1072
CGN	53.5135	17.0059	3.14676	1.65387	2.76642e-06	0.000142396	59	59	46	15	16	28
MYBPC3	30.2052	12.4537	2.4254	1.27822	0.00440314	0.0463815	43	24	28	9	11	25
FOLR2	9.40166	40.2579	0.233536	-2.09829	0.00182677	0.0246219	5	6	17	51	34	45
PVRL4	34.5133	10.0509	3.43386	1.77983	9.81359e-05	0.00261398	42	30	35	7	10	19
SCARNA17	14.5188	32.3594	0.448673	-1.15626	0.00284526	0.0341235	18	14	13	25	28	63
LOC100506055	150.16	323.793	0.463753	-1.10857	2.19412e-14	7.33105e-12	172	138	153	258	372	483
MINOS1P2	38.4919	17.9234	2.14758	1.10271	0.0024268	0.0301883	36	37	44	13	24	24
OTOF	22.1776	3.5445	6.25689	2.64545	5.90108e-05	0.0017491	29	22	18	3	2	8
EPS8L3	662.608	230.938	2.8692	1.52065	1.46354e-34	3.98188e-31	848	602	611	221	227	336
PRKG1	67.9577	29.6263	2.29383	1.19776	0.000132085	0.0033143	82	51	78	28	20	57
PTPN1	403.989	1164.14	0.347027	-1.52688	7.51576e-49	1.43138e-44	529	366	364	1028	1207	1752
LOC100506844	23.9942	51.5925	0.465072	-1.10448	0.000463635	0.0088358	36	16	24	32	66	83
GGT8P	38.8115	18.3527	2.11475	1.08049	0.00399468	0.0434148	42	39	38	18	18	26
LOC728417	32.1598	13.4467	2.39166	1.25801	0.0030977	0.0362595	37	33	29	15	9	22
CDH17	17.564	0.320088	54.8724	5.77801	1.28242e-07	1.0807e-05	19	15	20	0	1	0
CDH16	99.829	40.5846	2.45977	1.29853	1.05394e-06	6.37214e-05	114	105	88	37	38	65
C19orf77	33.2234	9.08055	3.65875	1.87135	0.000561052	0.0102447	23	39	37	11	7	12
C19orf70	119.716	241.227	0.49628	-1.01077	1.11966e-06	6.6637e-05	170	103	103	240	209	376
KIR2DL1	28.5484	9.73081	2.93381	1.55278	0.00154244	0.0216635	39	31	19	7	9	19
KIR2DL3	89.2803	41.9607	2.12771	1.0893	5.50946e-05	0.00165501	87	87	98	36	38	73
IL7R	224.119	83.696	2.67778	1.42103	6.68997e-09	7.91369e-07	239	198	251	78	75	136
KIR2DS4	47.923	22.1407	2.16447	1.11401	0.00118036	0.01773	51	44	52	22	23	29
MYO18B	27.2075	8.81793	3.08548	1.62549	0.00135417	0.0196895	32	26	26	10	6	14
DDAH2	292.862	679.71	0.430864	-1.2147	7.6126e-26	8.05456e-23	358	295	253	630	687	997
HRASLS2	89.5144	40.7854	2.19477	1.13407	0.000448104	0.00858566	90	74	110	36	46	56
DACT2	18.5377	43.8237	0.423006	-1.24125	0.00093651	0.0150133	30	15	14	37	44	71
LOC100506691	15.3661	3.10497	4.94886	2.3071	0.00235481	0.0295961	21	15	12	3	2	6
LOC728688	2465.57	5665.06	0.435225	-1.20017	2.22067e-05	0.000783197	4013	1829	2019	4686	4804	10634
INHBA	54.7656	1.85845	29.4685	4.8811	6.51257e-17	3.02517e-14	76	41	55	0	1	7
SNORD78	11.88	30.3824	0.391014	-1.35471	0.0014909	0.0211581	11	13	12	18	24	72
LOC284801	3.93609	16.5044	0.238488	-2.06801	0.00127206	0.0188532	9	4	0	14	17	26
CCDC94	75.9295	157.783	0.481227	-1.05521	1.11182e-07	9.58129e-06	98	75	63	166	141	224
LUCAT1	54.3357	18.1814	2.98853	1.57944	8.63078e-06	0.000359679	59	66	41	13	20	31
GPR143	26.6655	9.09526	2.9318	1.55179	0.00130675	0.0192014	29	23	30	8	12	10
FLJ31104	11.2076	2.66544	4.20476	2.07202	0.00367413	0.0409203	15	10	10	3	2	4
GPR115	12.3543	1.51924	8.13188	3.02359	0.00191315	0.0254975	15	16	7	0	2	4
PMEL	72.7562	36.0899	2.01597	1.01147	0.0034563	0.0390422	82	86	55	30	33	64
RPL21P28	50.6903	20.5405	2.46782	1.30324	0.00413114	0.044421	95	39	30	20	30	15
CIZ1	1333.75	2676.76	0.498271	-1.005	6.39838e-29	9.37362e-26	1575	1311	1231	2391	2638	4181
RORC	114.416	57.1476	2.00212	1.00153	3.62923e-05	0.0011749	129	112	111	41	63	97
RAET1E	42.167	19.6803	2.1426	1.09936	0.00203783	0.026619	48	38	44	22	16	28
PMP2	5.76612	0	Inf	20	0.00146395	0.0208689	13	6	0	0	0	0
HIST1H1C	110.36	274.382	0.402214	-1.31396	3.67244e-07	2.69006e-05	159	114	73	278	248	404
HIST1H3D	20.56	56.8981	0.361347	-1.46854	0.00177561	0.0241029	23	24	16	50	35	121
HIST1H3G	13.6724	38.8466	0.35196	-1.50652	0.004536	0.0475706	24	9	11	30	32	78
CCDC151	43.083	20.254	2.12713	1.08891	0.00136161	0.0197803	59	35	41	19	20	30
IL2RG	40.1423	19.1315	2.09824	1.06918	0.00440139	0.0463815	50	47	27	18	17	31
SPINK1	125.41	49.9571	2.51034	1.32788	1.97741e-08	2.05121e-06	128	126	129	44	50	78
OASL	326.863	112.302	2.91058	1.5413	1.75189e-24	1.66824e-21	423	290	305	127	110	130
LOC101928801	10.5586	28.8815	0.365582	-1.45173	0.00157019	0.0219648	15	12	6	24	30	46
SLC16A6P1	36.5415	17.14	2.13194	1.09217	0.00259902	0.0317087	38	32	42	12	20	28
DHRS2	10.1612	24.2865	0.41839	-1.25708	0.00487038	0.0499522	11	13	7	17	24	46
KIR3DL1	34.9399	14.3979	2.42674	1.27902	0.00294863	0.0350541	45	27	37	11	14	26
GOLGA7B	27.5898	7.20855	3.82737	1.93635	0.000134514	0.0033664	32	28	25	5	9	11
PPIB	2312.75	5407.81	0.427667	-1.22544	2.20946e-45	2.10396e-41	2906	2102	2175	4833	5818	7731
FER1L4	51.8191	21.5445	2.40522	1.26617	0.00143155	0.02053	64	60	36	15	24	37
TVP23A	443.948	206.866	2.14607	1.1017	5.90535e-05	0.0017491	675	402	325	176	211	328
ATG9B	36.596	12.411	2.94868	1.56007	0.000223281	0.00504435	51	27	37	7	16	21
RRAD	79.4266	36.9061	2.15213	1.10576	2.92514e-05	0.000993036	116	70	64	36	38	50
LRP11	153.417	310.784	0.493645	-1.01846	5.58597e-13	1.47757e-10	184	153	137	257	325	494
SLC45A1	24.0763	3.62119	6.64873	2.73308	3.26934e-07	2.42274e-05	41	20	16	1	6	6
RPL10P16	637.175	1523.43	0.418249	-1.25756	9.67673e-11	1.72237e-08	904	585	510	1559	1489	2053
FAXDC2	18.0332	2.66092	6.77705	2.76066	0.000387122	0.00772014	18	18	19	1	3	6
CEACAM1	72.9024	23.0254	3.16617	1.66274	1.5033e-07	1.22877e-05	77	76	70	15	30	35
MX2	29.4541	9.85929	2.98745	1.57891	0.000858967	0.013994	40	28	24	11	6	17
ECM1	1285.48	588.249	2.18527	1.12781	2.04406e-27	2.32245e-24	1580	1214	1189	524	558	953
RPL10P9	687.15	1951.26	0.352157	-1.50571	8.74205e-09	9.9696e-07	1074	565	540	2001	1608	3058
AOX1	84.2071	37.5801	2.24074	1.16397	0.000238959	0.00531035	117	54	94	33	43	51
CAV1	300.473	148.58	2.0223	1.01599	2.01873e-12	4.86666e-10	397	274	266	142	156	202
FOXL2	80.6208	175.904	0.458324	-1.12556	1.25471e-09	1.78329e-07	106	79	66	171	158	273
SNORD14D	4.53151	19.5483	0.231811	-2.10898	0.0042298	0.0452311	5	3	6	9	16	50
HMGN1P4	3.568	15.4866	0.230393	-2.11783	0.00121931	0.0181767	4	3	4	15	14	24
FOXO4	98.3203	207.547	0.473726	-1.07788	6.45568e-10	9.91519e-08	123	94	88	192	216	296
MIR3610	2.35773	11.3065	0.208529	-2.26168	0.00420868	0.0450305	1	1	5	14	9	14
PIWIL2	51.9804	20.4512	2.54168	1.34578	0.000161837	0.00389219	63	47	51	9	25	41
KIAA1199	12.7657	4.42818	2.88284	1.52749	0.00467631	0.0486668	14	16	9	4	7	3
MIR3687	8.17649	23.9562	0.34131	-1.55085	0.000900164	0.0145408	9	10	6	22	17	46
HIST1H2AC	108.974	228.386	0.477148	-1.06749	2.73004e-10	4.6012e-08	129	115	92	226	211	339
HIST1H2AD	7.55257	21.2243	0.355846	-1.49067	0.0042643	0.0454532	12	6	6	16	17	44
PLA1A	21.1505	7.42832	2.84728	1.50958	0.00484872	0.049808	25	26	14	5	9	12
HIST1H2BK	212.545	526.716	0.403529	-1.30925	2.02242e-11	4.09755e-09	272	195	194	520	536	712
HIST1H2BJ	49.8803	107.108	0.465702	-1.10252	1.4618e-06	8.31042e-05	72	41	44	98	92	183
HIST1H2AM	4.26059	18.3627	0.232024	-2.10765	0.00360904	0.0404319	9	3	2	15	12	40
HIST1H2BH	30.6644	64.1462	0.478039	-1.0648	0.00203753	0.026619	43	30	23	44	60	128
HIST1H2BD	86.6629	178.891	0.484446	-1.04559	1.47168e-08	1.5925e-06	120	85	66	160	153	313
HIST1H2BC	22.6811	82.0272	0.276507	-1.85461	0.00245506	0.0304603	32	23	16	54	49	208
SNPH	8.53023	26.2443	0.325032	-1.62135	0.000564482	0.0102876	8	7	11	24	30	34
RPL23AP57	31.2349	7.28965	4.28483	2.09924	0.00115302	0.0174696	47	38	13	6	6	14
HNRNPA1P33	149.009	312.35	0.477057	-1.06777	4.37951e-07	3.10066e-05	165	125	169	228	324	553
LOC101927476	27.2066	5.98114	4.54873	2.18546	0.000207677	0.00475386	23	30	29	2	6	15
LOC392508	23.156	48.5665	0.476789	-1.06858	0.000794461	0.0132957	23	16	32	46	57	58
RPL10	1615.96	4027.36	0.401246	-1.31744	6.94685e-15	2.49628e-12	2108	1472	1454	3687	4315	5631
EVI2B	50.7416	23.8888	2.12408	1.08684	5.61319e-05	0.00168087	59	40	58	26	23	30
MUC17	19.9129	0.382069	52.1186	5.70373	0.00249462	0.0307111	41	18	6	1	0	0
TTLL6	101.646	38.5594	2.63609	1.3984	5.76517e-08	5.20368e-06	132	102	82	34	38	61
HMGN1P36	7.76991	31.1075	0.249776	-2.00129	7.81347e-06	0.000332903	4	7	12	26	38	41
HMGN1P38	152.382	452.578	0.336698	-1.57047	2.64007e-30	5.02801e-27	210	155	111	380	512	653
C9orf123	99.7164	248.055	0.401993	-1.31476	7.45107e-16	2.95637e-13	141	87	85	227	228	402
ZNF219	80.1507	162.154	0.494288	-1.01658	1.69674e-05	0.000617865	98	80	70	173	136	239
DMBT1	164.157	60.9139	2.6949	1.43023	1.12786e-10	1.9889e-08	207	149	154	28	69	128
RPL22P18	11.5656	0.601834	19.2173	4.26434	3.24254e-05	0.00107586	21	14	2	1	0	1
PCDH12	43.3103	16.8628	2.5684	1.36087	0.000312293	0.0065245	50	33	51	13	20	25
XPO7	923.354	2063.53	0.447462	-1.16016	6.64788e-36	2.53218e-32	1206	800	873	1697	2174	3273
CPLX1	14.5775	35.4781	0.410886	-1.28319	0.00416776	0.0447435	27	13	7	32	39	49
TRAF1	97.396	28.4566	3.42262	1.7751	5.85131e-11	1.08192e-08	120	89	93	22	29	49
SRPX2	53.3655	24.6168	2.16785	1.11627	0.000951615	0.0152043	73	47	47	12	31	46
HHIPL2	70.4494	33.598	2.09683	1.06821	0.00096639	0.0153119	85	66	67	15	39	70
PAEP	32.6641	9.92579	3.29083	1.71845	0.000128765	0.00325242	38	27	36	14	4	15
PAG1	81.3088	33.6251	2.4181	1.27387	2.44315e-07	1.89145e-05	93	69	89	27	33	58
MAF1	512.55	1389.22	0.368948	-1.43851	7.94964e-44	5.0467e-40	628	479	481	1306	1463	1920
ALOXE3	100.721	38.6969	2.60281	1.38007	2.73622e-08	2.7427e-06	120	101	90	42	33	55
PHEX	43.5863	19.1901	2.2713	1.18352	0.00125608	0.0186308	51	33	51	8	25	37
XDH	157.102	68.685	2.28727	1.19363	8.89757e-07	5.53178e-05	224	128	142	42	80	123
TRIB2	25.7163	52.9169	0.485976	-1.04104	0.004336	0.046005	34	27	19	61	52	59
LOC100294145	47.454	116.522	0.407252	-1.29601	2.27315e-08	2.30277e-06	63	44	41	111	121	161
ATF1	219.842	506.758	0.43382	-1.20483	4.04642e-23	3.66971e-20	276	231	174	425	528	798
LOC100289350	33.1525	13.662	2.42662	1.27895	0.00121973	0.0181767	37	31	34	12	16	18
MTRNR2L6	32.6394	5.2689	6.19471	2.63104	0.000684937	0.0118587	57	39	8	5	5	8
CREB3L1	45.0668	21.4149	2.10446	1.07345	0.00150383	0.0212641	52	42	45	19	25	28
PADI3	51.9034	16.4141	3.16212	1.66089	1.70158e-05	0.000618445	63	43	55	10	16	34
IFIT2	321.786	141.998	2.26613	1.18023	2.00742e-08	2.05545e-06	339	320	326	92	191	208
SULT1A3	344.959	141.996	2.42936	1.28058	0.00180525	0.0244009	505	340	239	187	103	171
USH1C	533.702	167.458	3.18707	1.67223	3.25038e-32	6.87817e-29	633	524	491	124	163	309
STX11	72.6424	35.2694	2.05965	1.0424	0.000542964	0.00999105	89	69	67	21	35	73
FAM115C	31.291	8.64659	3.61888	1.85554	0.00350592	0.0395558	56	19	26	5	8	19
COL28A1	18.7065	5.63637	3.3189	1.7307	0.00225294	0.0287968	23	17	18	8	6	3
ATF3	259.198	123.597	2.09712	1.06841	3.15386e-06	0.000157652	342	222	245	79	171	176
XKR8	89.2023	38.6314	2.30906	1.20731	5.85118e-05	0.00173847	140	73	70	31	37	68
NCF2	33.9747	11.8892	2.85762	1.51481	0.000374343	0.00748882	37	38	29	15	11	12
LAT2	56.3713	27.5584	2.04552	1.03247	0.000514698	0.00959141	65	50	59	22	31	42
PDZK1	36.1534	11.8666	3.04665	1.60723	0.000590213	0.0106144	35	37	38	5	16	22
IFI44	81.3373	33.2522	2.44607	1.29047	6.89209e-07	4.4952e-05	94	74	83	29	37	47
TRB	38.0031	10.9199	3.48017	1.79916	0.00324267	0.0372476	61	46	13	11	10	16
PEMT	163.775	376.248	0.435285	-1.19997	1.94304e-17	1.02792e-14	240	156	119	344	368	578
NUPR1	7.01979	30.4763	0.230336	-2.11819	3.4009e-05	0.00111974	10	7	5	31	28	44
IMMP1L	38.44	76.89	0.499935	-1.00019	4.81925e-05	0.00149727	39	27	52	63	84	118
TMEM154	98.7868	42.3372	2.33333	1.22239	1.72097e-05	0.000623114	122	79	106	43	37	64
HMGN1	404.058	946.116	0.42707	-1.22746	7.97687e-29	1.08514e-25	513	349	395	845	1056	1298
ICOSLG	61.1153	128.366	0.476102	-1.07066	1.25609e-07	1.06321e-05	68	57	63	111	112	228
PRMT6	210.432	489.78	0.429645	-1.21878	6.69162e-21	5.09768e-18	273	178	205	455	503	705
RFXANK	335.762	795.946	0.421841	-1.24523	1.84635e-17	1.00468e-14	523	247	296	742	740	1254
ANKRD1	42.9174	11.7989	3.63739	1.8629	2.05307e-06	0.000110454	53	41	39	11	10	20
PPFIA4	197.632	88.4729	2.23382	1.15951	0.00469469	0.0488314	291	255	72	82	103	110
ARNT2	41.1986	13.0703	3.15209	1.65631	6.16483e-06	0.000269741	53	41	34	7	16	24
ACVRL1	32.568	14.789	2.20218	1.13893	0.00465358	0.0485364	49	25	29	16	12	22
RENBP	129.949	53.7113	2.41939	1.27464	7.09295e-07	4.61042e-05	127	144	124	51	52	80
BMF	147.836	60.1274	2.45872	1.2979	1.60621e-09	2.26594e-07	164	132	159	51	59	99
NAP1L5	127.913	60.2042	2.12465	1.08722	5.64861e-07	3.85583e-05	137	127	128	48	69	90
NUDT8	27.8024	64.7879	0.429129	-1.22052	0.00229781	0.0291357	41	35	11	69	61	86
SYT11	42.1044	7.11727	5.91581	2.56458	1.51813e-08	1.63349e-06	54	38	39	9	6	8
CA9	374.694	102.782	3.64553	1.86613	5.09998e-06	0.000229078	514	470	181	79	130	141
RDH5	56.5628	26.4403	2.13926	1.09711	0.000870431	0.0141445	56	64	52	23	27	41
MST1L	10.8872	30.1043	0.36165	-1.46733	0.000587885	0.0106025	11	15	7	26	28	51
AGT	118.179	36.2996	3.25564	1.70294	8.69337e-12	1.86028e-09	151	117	99	34	33	58
TNPO1P2	42.0314	20.7218	2.02836	1.02032	0.00322833	0.0371502	39	35	54	22	22	24
GCNT3	387.485	190.959	2.02916	1.02088	4.38228e-14	1.30407e-11	463	330	407	161	195	305
GGTLC5P	17.6351	116.203	0.151761	-2.72013	0.00176078	0.0239529	16	26	11	140	95	147
XXYLT1	72.6196	149.859	0.484586	-1.04518	2.46287e-07	1.8968e-05	64	87	68	153	140	212
TNS1	432.567	198.741	2.17654	1.12204	2.46721e-05	0.000857446	606	443	304	164	202	325
LOC101927125	75.4478	155.301	0.485818	-1.04151	3.95744e-07	2.8549e-05	111	60	67	153	157	212
TMEM9B	88.4884	232.255	0.380998	-1.39215	1.92675e-18	1.14672e-15	106	77	91	202	238	359
SBSN	10.9608	1.62408	6.74892	2.75466	0.00236429	0.0296236	13	8	13	2	2	1
SYTL3	42.1529	20.5752	2.04873	1.03473	0.00412879	0.044421	53	37	41	11	23	41
SLC1A7	58.1772	28.1409	2.06736	1.04779	0.0015408	0.0216564	75	54	52	25	21	54
GSTP1	2033.87	4099.25	0.496157	-1.01113	1.93477e-20	1.41722e-17	2800	1849	1716	3577	3939	6697
SPOCK1	72.8449	36.3481	2.00409	1.00295	0.000192455	0.0044699	88	76	61	28	41	57
PLCD4	17.6025	4.00777	4.39209	2.13491	0.00107293	0.0165859	19	17	18	4	5	4
METTL7A	43.8625	118.771	0.369304	-1.43712	1.47256e-06	8.3467e-05	63	36	39	125	112	160
HDAC9	134.408	63.0429	2.13201	1.09221	0.00140714	0.0202562	115	137	154	42	61	125
TRPV3	40.8983	18.5487	2.20491	1.14072	0.00245438	0.0304603	47	40	39	17	15	33
TRPV2	44.7472	19.5418	2.28982	1.19524	0.000545829	0.0100193	46	40	51	22	19	23
FAM83H-AS1	54.2613	177.259	0.306112	-1.70787	1.85019e-18	1.13667e-15	75	47	48	141	185	292
SAMD9L	284.763	141.705	2.00955	1.00687	3.64e-06	0.00017753	290	260	321	106	172	210
C8orf59	64.0201	164.91	0.388213	-1.36508	2.12452e-13	5.86398e-11	77	61	60	139	190	232
ANAPC11	377.14	899.736	0.419167	-1.2544	5.81903e-10	9.07457e-08	598	339	259	890	821	1351
C8orf33	425.612	1091.67	0.389872	-1.35893	3.05566e-39	1.45488e-35	538	396	388	909	1181	1667
ANKRD30BL	38.4562	116.837	0.329144	-1.60321	1.25929e-05	0.000487385	63	23	37	81	96	251
TRNI	141.168	62.0087	2.27659	1.18687	4.16211e-09	5.24949e-07	135	130	165	59	67	82
SCARNA9	6.74378	23.4411	0.28769	-1.79741	0.00022629	0.0050942	9	7	5	15	21	50
MGC16275	13.5411	2.40282	5.63552	2.49455	0.00280201	0.0336896	22	13	8	2	1	6
ZMIZ1-AS1	120.207	46.3708	2.59229	1.37423	3.84321e-09	4.91235e-07	136	116	118	32	49	84
MORN2	52.3445	105.597	0.4957	-1.01246	0.00317779	0.0367691	83	47	36	68	143	154
TXNRD3	53.8187	108.371	0.496618	-1.00979	2.1094e-06	0.000113165	59	57	49	86	124	163
PRPF40B	380.737	179.706	2.11866	1.08315	7.82891e-14	2.25911e-11	455	362	360	137	183	313

## Sheet: Table S7
Supplementary Table 7. Quantitative mass spectrometry detected significant differential protein levels among coding genes in FAM83H-AS1-silenced A549 cells.
Protein accession	Protein description	Si/NC ratio	Regulated type	Si/NC P value	Gene name	MW (kDa)	Score	Coverage (%)	Peptides	PSMs	Unique peptides	NC1	NC2	Si1	Si2
O95633	Follistatin-related protein 3 OS=Homo sapiens GN=FSTL3	0.347	Down	0.020541	FSTL3	27.663	3.2721	4.6	1	1	1	1.569	1.377	0.44	0.583
Q92930	Ras-related protein Rab-8B OS=Homo sapiens GN=RAB8B	0.432	Down	0.0162192	RAB8B	23.584	1.6201	15.5	3	10	1	1.434	1.348	0.663	0.538
Q9HBU6	Ethanolamine kinase 1 OS=Homo sapiens GN=ETNK1	0.51	Down	0.0046603	ETNK1	50.968	9.4066	6.4	2	2	2	1.333	1.309	0.704	0.643
P05114	Non-histone chromosomal protein HMG-14 OS=Homo sapiens GN=HMGN1	0.558	Down	0.03142	HMGN1	10.659	13.012	25	4	6	4	1.226	1.318	0.781	0.639
P23284	Peptidyl-prolyl cis-trans isomerase B OS=Homo sapiens GN=PPIB	0.572	Down	0.0043247	PPIB	23.742	41.363	33.3	8	15	8	1.221	1.311	0.731	0.717
Q9UKA9	Polypyrimidine tract-binding protein 2 OS=Homo sapiens GN=PTBP2	0.574	Down	0.00040098	PTBP2	57.49	8.9608	8.3	4	4	4	1.26	1.257	0.714	0.73
Q9UPQ9	Trinucleotide repeat-containing gene 6B protein OS=Homo sapiens GN=TNRC6B	0.598	Down	0.044818	TNRC6B	194	25.559	2.6	3	4	3	1.175	1.328	0.82	0.678
Q96I99	Succinate--CoA ligase [GDP-forming] subunit beta, mitochondrial OS=Homo sapiens GN=SUCLG2	0.605	Down	0.024623	SUCLG2	46.51	78.075	31	13	21	13	1.29	1.228	0.703	0.82
P18031	Tyrosine-protein phosphatase non-receptor type 1 OS=Homo sapiens GN=PTPN1	0.606	Down	0.0056837	PTPN1	49.966	64.782	41.8	15	19	15	1.227	1.187	0.756	0.706
P17813	Endoglin OS=Homo sapiens GN=ENG	0.613	Down	2.4992e-05	ENG	70.577	46.76	18.1	9	11	9	1.232	1.233	0.758	0.754
P24043	Laminin subunit alpha-2 OS=Homo sapiens GN=LAMA2	0.619	Down	0.037657	LAMA2	343.9	1.9194	0.7	2	2	2	1.193	1.275	0.695	0.833
P59780	AP-3 complex subunit sigma-2 OS=Homo sapiens GN=AP3S2	0.622	Down	0.0081803	AP3S2	22.017	6.2974	16.6	3	3	3	1.181	1.284	0.775	0.759
Q9UHQ4	B-cell receptor-associated protein 29 OS=Homo sapiens GN=BCAP29	0.624	Down	0.0103759	BCAP29	28.32	6.5878	13.3	4	4	4	1.236	1.224	0.805	0.731
O95865	N(G),N(G)-dimethylarginine dimethylaminohydrolase 2 OS=Homo sapiens GN=DDAH2	0.625	Down	0.0052557	DDAH2	29.644	34.821	37.9	9	13	8	1.198	1.274	0.784	0.761
P32119	Peroxiredoxin-2 OS=Homo sapiens GN=PRDX2	0.632	Down	0.0144366	PRDX2	21.892	21.545	39.9	8	20	7	1.225	1.193	0.722	0.805
Q9NUM4	Transmembrane protein 106B OS=Homo sapiens GN=TMEM106B	0.646	Down	0.021978	TMEM106B	31.127	3.5144	7.7	2	2	2	1.157	1.275	0.82	0.75
P23634	Plasma membrane calcium-transporting ATPase 4 OS=Homo sapiens GN=ATP2B4	0.652	Down	0.0129788	ATP2B4	137.92	44.421	15	13	17	10	1.201	1.216	0.827	0.75
Q86V48	Leucine zipper protein 1 OS=Homo sapiens GN=LUZP1	0.654	Down	0.0019953	LUZP1	120.27	42.596	15.4	14	17	14	1.193	1.237	0.79	0.799
O00461	Golgi integral membrane protein 4 OS=Homo sapiens GN=GOLIM4	0.654	Down	0.0035366	GOLIM4	81.879	104.99	26.7	18	29	18	1.18	1.236	0.782	0.798
P82094	TATA element modulatory factor OS=Homo sapiens GN=TMF1	0.661	Down	0.0111803	TMF1	122.84	49.189	14.8	14	16	14	1.167	1.203	0.816	0.751
Q86SK9	Stearoyl-CoA desaturase 5 OS=Homo sapiens GN=SCD5	0.667	Down	0.026499	SCD5	37.61	14.79	5.5	1	1	1	1.158	1.242	0.847	0.755
P15941	Mucin-1 OS=Homo sapiens GN=MUC1	0.669	Down	0.043319	MUC1	122.1	9.5093	2.9	3	3	3	1.13	1.269	0.854	0.751
Q8IVH8	Mitogen-activated protein kinase kinase kinase kinase 3 OS=Homo sapiens GN=MAP4K3	0.673	Down	0.0005371	MAP4K3	101.31	6.2114	4.8	3	3	2	1.205	1.185	0.807	0.801
P49458	Signal recognition particle 9 kDa protein OS=Homo sapiens GN=SRP9	0.673	Down	0.0030634	SRP9	10.112	15.661	62.8	6	15	6	1.181	1.165	0.806	0.773
P11021	78 kDa glucose-regulated protein OS=Homo sapiens GN=HSPA5	0.677	Down	0.0068373	HSPA5	72.332	323.31	51.1	33	111	31	1.188	1.168	0.822	0.772
Q658Y4	Protein FAM91A1 OS=Homo sapiens GN=FAM91A1	0.677	Down	0.02836	FAM91A1	93.908	6.9216	3.6	3	3	3	1.144	1.225	0.848	0.755
P84157	Matrix-remodeling-associated protein 7 OS=Homo sapiens GN=MXRA7	0.68	Down	0.0080597	MXRA7	21.466	4.3741	5.4	2	2	2	1.227	1.151	0.82	0.798
O43293	Death-associated protein kinase 3 OS=Homo sapiens GN=DAPK3	0.681	Down	0.0190163	DAPK3	52.535	7.4141	7.7	3	3	3	1.249	1.127	0.796	0.821
Q96Q06	Perilipin-4 OS=Homo sapiens GN=PLIN4	0.685	Down	0.0029005	PLIN4	134.43	15.658	16.7	6	6	6	1.212	1.172	0.826	0.807
O00505	Importin subunit alpha-4 OS=Homo sapiens GN=KPNA3	0.687	Down	0.0193049	KPNA3	57.81	17.21	10.9	5	7	2	1.13	1.244	0.833	0.797
P49023	Paxillin OS=Homo sapiens GN=PXN	0.688	Down	0.042445	PXN	64.505	39.405	18.1	9	11	9	1.166	1.13	0.852	0.728
Q86SF2	N-acetylgalactosaminyltransferase 7 OS=Homo sapiens GN=GALNT7	0.688	Down	0.024723	GALNT7	75.388	5.8647	8.2	5	5	5	1.142	1.23	0.854	0.777
Q9UPY3	Endoribonuclease Dicer OS=Homo sapiens GN=DICER1	0.69	Down	0.00098458	DICER1	218.68	5.8573	0.6	1	1	1	1.19	1.175	0.824	0.808
Q9UFW8	CGG triplet repeat-binding protein 1 OS=Homo sapiens GN=CGGBP1	0.694	Down	0.023741	CGGBP1	18.82	15.194	36.5	5	6	5	1.137	1.226	0.784	0.855
Q9BSY4	Coiled-coil-helix-coiled-coil-helix domain-containing protein 5 OS=Homo sapiens GN=CHCHD5	0.698	Down	0.0020786	CHCHD5	12.395	31.997	42.7	3	5	3	1.165	1.191	0.832	0.812
Q16543	Hsp90 co-chaperone Cdc37 OS=Homo sapiens GN=CDC37	0.7	Down	0.00165592	CDC37	44.468	97.307	39.2	14	23	14	1.159	1.192	0.826	0.82
Q86X27	Ras-specific guanine nucleotide-releasing factor RalGPS2 OS=Homo sapiens GN=RALGPS2	0.705	Down	0.00055726	RALGPS2	65.166	6.0755	7.2	4	5	4	1.182	1.164	0.824	0.829
P37108	Signal recognition particle 14 kDa protein OS=Homo sapiens GN=SRP14	0.706	Down	0.022216	SRP14	14.57	17.304	52.9	6	10	6	1.204	1.116	0.789	0.849
Q96SZ6	CDK5 regulatory subunit-associated protein 1 OS=Homo sapiens GN=CDK5RAP1	0.71	Down	0.042059	CDK5RAP1	67.688	17.381	8.2	4	5	4	1.087	1.255	0.828	0.835
Q7Z6K3	Protein prenyltransferase alpha subunit repeat-containing protein 1 OS=Homo sapiens GN=PTAR1	0.713	Down	0.026242	PTAR1	46.405	11.203	11.4	5	5	5	1.12	1.245	0.858	0.829
Q8WW12	PEST proteolytic signal-containing nuclear protein OS=Homo sapiens GN=PCNP	0.718	Down	0.0071032	PCNP	18.925	31.548	42.1	6	12	6	1.187	1.202	0.834	0.881
P61106	Ras-related protein Rab-14 OS=Homo sapiens GN=RAB14	0.719	Down	0.0108786	RAB14	23.897	25.521	34	7	12	7	1.158	1.175	0.867	0.81
Q9H330	Transmembrane protein 245 OS=Homo sapiens GN=TMEM245	0.719	Down	0.0116613	TMEM245	100.94	4.0725	1.4	1	1	1	1.15	1.177	0.808	0.865
Q96P47	Arf-GAP with GTPase, ANK repeat and PH domain-containing protein 3 OS=Homo sapiens GN=AGAP3	0.723	Down	0.026675	AGAP3	95.043	3.2267	1.4	1	1	1	1.102	1.222	0.853	0.828
Q7Z6Z7	E3 ubiquitin-protein ligase HUWE1 OS=Homo sapiens GN=HUWE1	0.726	Down	0.00152078	HUWE1	481.89	276.24	14.4	51	71	51	1.166	1.149	0.832	0.849
Q99523	Sortilin OS=Homo sapiens GN=SORT1	0.728	Down	0.0087428	SORT1	92.067	6.7093	4.5	3	3	3	1.165	1.149	0.867	0.818
Q9UPQ0	LIM and calponin homology domains-containing protein 1 OS=Homo sapiens GN=LIMCH1	0.733	Down	0.0097007	LIMCH1	121.87	37.834	14.7	14	16	14	1.159	1.183	0.833	0.883
Q9UIJ7	GTP:AMP phosphotransferase AK3, mitochondrial OS=Homo sapiens GN=AK3	0.741	Down	0.0115826	AK3	25.565	60.257	50.7	11	16	11	1.108	1.145	0.858	0.811
P17844	Probable ATP-dependent RNA helicase DDX5 OS=Homo sapiens GN=DDX5	0.743	Down	0.0044781	DDX5	69.147	116.62	44.5	30	64	22	1.108	1.151	0.834	0.844
Q96RQ1	Endoplasmic reticulum-Golgi intermediate compartment protein 2 OS=Homo sapiens GN=ERGIC2	0.751	Down	0.0140398	ERGIC2	42.548	11.009	5.3	2	2	2	1.106	1.18	0.849	0.868
P61026	Ras-related protein Rab-10 OS=Homo sapiens GN=RAB10	0.752	Down	0.0117208	RAB10	22.541	3.4137	22	6	11	4	1.114	1.171	0.875	0.843
P26038	Moesin OS=Homo sapiens GN=MSN	0.754	Down	0.0028441	MSN	67.819	169.73	47.8	38	78	26	1.153	1.124	0.851	0.865
P01024	Complement C3 OS=Homo sapiens GN=C3	0.757	Down	0.026856	C3	187.15	77.308	12.7	18	17	16	1.125	1.143	0.819	0.898
O95249	Golgi SNAP receptor complex member 1 OS=Homo sapiens GN=GOSR1	0.759	Down	0.0032215	GOSR1	28.612	3.3297	6.4	2	2	2	1.136	1.139	0.877	0.85
O43396	Thioredoxin-like protein 1 OS=Homo sapiens GN=TXNL1	0.762	Down	0.0176225	TXNL1	32.251	61.576	34.9	6	11	6	1.162	1.122	0.898	0.842
P31483	Nucleolysin TIA-1 isoform p40 OS=Homo sapiens GN=TIA1	0.762	Down	0.034362	TIA1	42.963	7.7738	15.5	6	9	3	1.108	1.164	0.826	0.905
Q8TCT8	Signal peptide peptidase-like 2A OS=Homo sapiens GN=SPPL2A	0.768	Down	0.0023237	SPPL2A	58.143	1.675	2.7	2	2	2	1.13	1.134	0.88	0.858
P30740	Leukocyte elastase inhibitor OS=Homo sapiens GN=SERPINB1	0.769	Down	0.019418	SERPINB1	42.741	60.217	35.6	13	20	13	1.174	1.1	0.89	0.859
Q6Y1H2	Very-long-chain (3R)-3-hydroxyacyl-CoA dehydratase 2 OS=Homo sapiens GN=HACD2	0.772	Down	0.022239	HACD2	28.368	7.6958	7.9	2	2	2	1.092	1.168	0.89	0.855
Q9Y2T2	AP-3 complex subunit mu-1 OS=Homo sapiens GN=AP3M1	0.775	Down	0.022561	AP3M1	46.939	10.476	14.1	5	5	5	1.095	1.105	0.886	0.82
P23458	Tyrosine-protein kinase JAK1 OS=Homo sapiens GN=JAK1	0.776	Down	0.0023551	JAK1	133.28	24.511	8.5	8	10	8	1.142	1.118	0.882	0.871
P11182	Lipoamide acyltransferase component of branched-chain alpha-keto acid dehydrogenase complex, mitochondrial OS=Homo sapiens GN=DBT	0.779	Down	0.010976	DBT	53.486	4.3484	3.5	2	2	2	1.144	1.104	0.859	0.893
Q05682	Caldesmon OS=Homo sapiens GN=CALD1	0.779	Down	0.0078627	CALD1	93.23	100.85	19.5	14	20	14	1.124	1.141	0.901	0.864
P49662	Caspase-4 OS=Homo sapiens GN=CASP4	0.78	Down	0.038884	CASP4	43.262	7.69	11.1	5	5	5	1.116	1.134	0.921	0.833
P61970	Nuclear transport factor 2 OS=Homo sapiens GN=NUTF2	0.78	Down	0.024904	NUTF2	14.478	38.235	29.9	3	13	3	1.084	1.171	0.87	0.888
Q5JTV8	Torsin-1A-interacting protein 1 OS=Homo sapiens GN=TOR1AIP1	0.781	Down	0.041077	TOR1AIP1	66.248	69.478	26.4	13	22	12	1.096	1.139	0.915	0.831
Q9NTX5	Ethylmalonyl-CoA decarboxylase OS=Homo sapiens GN=ECHDC1	0.782	Down	0.0172244	ECHDC1	33.698	19.368	24.4	6	8	6	1.163	1.105	0.905	0.869
O14684	Prostaglandin E synthase OS=Homo sapiens GN=PTGES	0.783	Down	0.027676	PTGES	17.102	5.8604	12.5	3	8	3	1.111	1.15	0.852	0.919
P43243	Matrin-3 OS=Homo sapiens GN=MATR3	0.784	Down	0.0062979	MATR3	94.622	96.559	25.6	22	35	22	1.103	1.142	0.888	0.873
Q8TEY7	Ubiquitin carboxyl-terminal hydrolase 33 OS=Homo sapiens GN=USP33	0.785	Down	0.0117822	USP33	106.73	4.4849	3.1	3	3	3	1.149	1.092	0.873	0.886
Q92599	Septin-8 OS=Homo sapiens GN=SEPT8	0.787	Down	0.0052817	SEPT8	55.756	16.118	8.7	4	5	3	1.116	1.125	0.897	0.867
Q9H479	Fructosamine-3-kinase OS=Homo sapiens GN=FN3K	0.788	Down	0.0071217	FN3K	35.171	33.475	30.1	7	10	7	1.101	1.145	0.889	0.88
Q9BTC8	Metastasis-associated protein MTA3 OS=Homo sapiens GN=MTA3	0.788	Down	0.033098	MTA3	67.503	11.43	10.4	6	7	3	1.071	1.17	0.885	0.881
Q3ZCQ8	Mitochondrial import inner membrane translocase subunit TIM50 OS=Homo sapiens GN=TIMM50	0.789	Down	0.023265	TIMM50	39.646	51.647	30.3	8	10	8	1.124	1.091	0.903	0.844
P29558	RNA-binding motif, single-stranded-interacting protein 1 OS=Homo sapiens GN=RBMS1	0.79	Down	0.032544	RBMS1	44.505	21.485	11.6	4	6	2	1.126	1.109	0.845	0.921
O43715	TP53-regulated inhibitor of apoptosis 1 OS=Homo sapiens GN=TRIAP1	0.792	Down	0.03052	TRIAP1	8.7858	4.2239	40.8	3	3	3	1.073	1.144	0.854	0.901
Q13443	Disintegrin and metalloproteinase domain-containing protein 9 OS=Homo sapiens GN=ADAM9	0.792	Down	0.0104606	ADAM9	90.555	35.776	17.2	10	11	10	1.132	1.084	0.887	0.869
Q8N6T3	ADP-ribosylation factor GTPase-activating protein 1 OS=Homo sapiens GN=ARFGAP1	0.792	Down	0.020202	ARFGAP1	44.667	73.351	29.8	8	11	8	1.117	1.102	0.908	0.85
P21796	Voltage-dependent anion-selective channel protein 1 OS=Homo sapiens GN=VDAC1	0.792	Down	0.0030423	VDAC1	30.772	134.73	65	16	27	16	1.127	1.111	0.877	0.896
A7E2V4	Zinc finger SWIM domain-containing protein 8 OS=Homo sapiens GN=ZSWIM8	0.794	Down	0.035579	ZSWIM8	197.3	8.277	1.9	3	3	3	1.164	1.065	0.887	0.883
O00767	Acyl-CoA desaturase OS=Homo sapiens GN=SCD	0.796	Down	0.036957	SCD	41.522	6.9132	3.6	1	2	1	1.154	1.073	0.863	0.91
Q9H078	Caseinolytic peptidase B protein homolog OS=Homo sapiens GN=CLPB	0.798	Down	0.03612	CLPB	78.728	26.066	14.1	10	12	10	1.126	1.079	0.846	0.914
Q3KQV9	UDP-N-acetylhexosamine pyrophosphorylase-like protein 1 OS=Homo sapiens GN=UAP1L1	0.799	Down	0.0034005	UAP1L1	57.03	18.593	17.8	9	14	8	1.12	1.105	0.879	0.899
P62633	Cellular nucleic acid-binding protein OS=Homo sapiens GN=CNBP	0.801	Down	0.022744	CNBP	19.463	89.867	41.8	7	18	7	1.125	1.085	0.86	0.911
Q13620	Cullin-4B OS=Homo sapiens GN=CUL4B	0.802	Down	0.0122167	CUL4B	103.98	79.273	22.2	20	25	14	1.111	1.058	0.872	0.868
Q9NRX4	14 kDa phosphohistidine phosphatase OS=Homo sapiens GN=PHPT1	0.802	Down	0.029503	PHPT1	13.832	7.8749	28.8	4	4	4	1.093	1.165	0.885	0.925
Q14320	Protein FAM50A OS=Homo sapiens GN=FAM50A	0.803	Down	0.0088178	FAM50A	40.241	40.485	25.7	10	17	10	1.086	1.132	0.889	0.891
P62158	Calmodulin OS=Homo sapiens GN=CALM1	0.803	Down	0.032916	CALM1	16.837	37.155	37.6	9	25	8	1.053	1.097	0.894	0.833
Q8NEU8	DCC-interacting protein 13-beta OS=Homo sapiens GN=APPL2	0.804	Down	0.010956	APPL2	74.493	46.38	17.6	9	10	8	1.076	1.125	0.88	0.89
Q9UBI6	Guanine nucleotide-binding protein G(I)/G(S)/G(O) subunit gamma-12 OS=Homo sapiens GN=GNG12	0.806	Down	0.025241	GNG12	8.0061	24.979	56.9	3	6	3	1.137	1.101	0.874	0.93
Q8N1F7	Nuclear pore complex protein Nup93 OS=Homo sapiens GN=NUP93	0.806	Down	0.0177753	NUP93	93.487	133.14	33.7	28	49	28	1.083	1.128	0.91	0.873
Q5SQI0	Alpha-tubulin N-acetyltransferase 1 OS=Homo sapiens GN=ATAT1	0.806	Down	0.005001	ATAT1	46.81	2.3277	3.1	1	1	1	1.092	1.125	0.897	0.891
P08174	Complement decay-accelerating factor OS=Homo sapiens GN=CD55	0.807	Down	0.00105797	CD55	41.4	45.904	33.3	12	19	12	1.097	1.104	0.883	0.894
P47712	Cytosolic phospholipase A2 OS=Homo sapiens GN=PLA2G4A	0.807	Down	0.022245	PLA2G4A	85.238	31.033	14	10	14	10	1.099	1.139	0.928	0.879
P26639	Threonine--tRNA ligase, cytoplasmic OS=Homo sapiens GN=TARS	0.807	Down	0.024221	TARS	83.434	147.46	38.7	25	66	25	1.073	1.141	0.906	0.88
Q5VVQ6	Ubiquitin thioesterase OTU1 OS=Homo sapiens GN=YOD1	0.81	Down	0.032499	YOD1	38.322	5.6102	12.4	5	5	5	1.141	1.069	0.876	0.914
Q9BZZ5	Apoptosis inhibitor 5 OS=Homo sapiens GN=API5	0.812	Down	0.0142785	API5	59.004	46.945	20.4	10	13	10	1.12	1.094	0.919	0.879
Q5TFE4	5'-nucleotidase domain-containing protein 1 OS=Homo sapiens GN=NT5DC1	0.814	Down	0.0146845	NT5DC1	51.844	54.05	22.2	8	11	8	1.101	1.082	0.868	0.91
Q12792	Twinfilin-1 OS=Homo sapiens GN=TWF1	0.815	Down	0.00158173	TWF1	40.282	48.706	26.3	9	14	8	1.087	1.097	0.896	0.884
Q96SI9	Spermatid perinuclear RNA-binding protein OS=Homo sapiens GN=STRBP	0.816	Down	0.0126441	STRBP	73.652	6.8153	8.8	6	11	4	1.118	1.087	0.916	0.883
P17050	Alpha-N-acetylgalactosaminidase OS=Homo sapiens GN=NAGA	0.817	Down	0.0235	NAGA	46.564	13.342	11.9	4	6	4	1.082	1.115	0.872	0.922
P15529	Membrane cofactor protein OS=Homo sapiens GN=CD46	0.817	Down	0.011043	CD46	43.747	13.794	12.5	5	13	5	1.107	1.085	0.912	0.878
Q01581	Hydroxymethylglutaryl-CoA synthase, cytoplasmic OS=Homo sapiens GN=HMGCS1	0.818	Down	0.0118423	HMGCS1	57.293	125.62	36.9	18	32	18	1.118	1.113	0.893	0.933
Q9UIA9	Exportin-7 OS=Homo sapiens GN=XPO7	0.818	Down	0.036465	XPO7	123.91	52.713	14.8	15	18	15	1.124	1.067	0.87	0.923
Q9HC38	Glyoxalase domain-containing protein 4 OS=Homo sapiens GN=GLOD4	0.818	Down	0.048835	GLOD4	34.793	34.1	39.6	12	19	12	1.134	1.035	0.885	0.89
Q8TDJ6	DmX-like protein 2 OS=Homo sapiens GN=DMXL2	0.819	Down	0.047282	DMXL2	339.64	7.321	1.7	4	4	4	1.068	1.135	0.932	0.872
P04179	Superoxide dismutase [Mn], mitochondrial OS=Homo sapiens GN=SOD2	0.82	Down	0.0124236	SOD2	24.722	36.287	23	5	10	5	1.127	1.091	0.923	0.895
Q9H0S4	Probable ATP-dependent RNA helicase DDX47 OS=Homo sapiens GN=DDX47	0.822	Down	0.0031372	DDX47	50.646	25.766	17.4	7	14	7	1.08	1.094	0.885	0.901
P11310	Medium-chain specific acyl-CoA dehydrogenase, mitochondrial OS=Homo sapiens GN=ACADM	0.823	Down	0.023102	ACADM	46.588	34.786	18.8	6	8	6	1.09	1.143	0.936	0.902
P07205	Phosphoglycerate kinase 2 OS=Homo sapiens GN=PGK2	0.823	Down	0.0112602	PGK2	44.796	3.8104	15.3	6	21	2	1.119	1.075	0.908	0.898
P45880	Voltage-dependent anion-selective channel protein 2 OS=Homo sapiens GN=VDAC2	0.823	Down	0.016624	VDAC2	31.566	83.741	35	10	28	10	1.093	1.105	0.927	0.882
P26006	Integrin alpha-3 OS=Homo sapiens GN=ITGA3	0.825	Down	0.0101759	ITGA3	116.61	31.811	8.3	8	9	8	1.088	1.111	0.922	0.892
Q13951	Core-binding factor subunit beta OS=Homo sapiens GN=CBFB	0.827	Down	0.0052577	CBFB	21.508	6.1157	12.6	2	3	2	1.095	1.093	0.917	0.892
Q9UMZ2	Synergin gamma OS=Homo sapiens GN=SYNRG	0.828	Down	0.0184024	SYNRG	140.65	11.803	4.3	5	5	5	1.121	1.069	0.897	0.916
Q96CW1	AP-2 complex subunit mu OS=Homo sapiens GN=AP2M1	0.828	Down	0.0182599	AP2M1	49.654	34.654	17	7	11	7	1.075	1.124	0.922	0.898
O75874	Isocitrate dehydrogenase [NADP] cytoplasmic OS=Homo sapiens GN=IDH1	0.829	Down	9.9137e-05	IDH1	46.659	84.635	44.7	20	46	20	1.077	1.081	0.895	0.895
P83731	60S ribosomal protein L24 OS=Homo sapiens GN=RPL24	0.829	Down	0.037123	RPL24	17.779	32.426	36.3	8	17	8	1.137	1.056	0.912	0.905
Q14764	Major vault protein OS=Homo sapiens GN=MVP	0.83	Down	0.020322	MVP	99.326	108.65	28.1	20	30	20	1.111	1.063	0.888	0.916
Q15637	Splicing factor 1 OS=Homo sapiens GN=SF1	0.832	Down	0.022596	SF1	68.329	26.285	14.7	9	15	9	1.08	1.138	0.932	0.913
Q13530	Serine incorporator 3 OS=Homo sapiens GN=SERINC3	0.832	Down	0.044563	SERINC3	52.58	2.6416	6.3	3	4	3	1.051	1.137	0.903	0.917
P06756	Integrin alpha-V OS=Homo sapiens GN=ITGAV	0.833	Down	0.0084957	ITGAV	116.04	9.904	5.6	6	6	6	1.088	1.12	0.928	0.912
Q9UKX7	Nuclear pore complex protein Nup50 OS=Homo sapiens GN=NUP50	0.833	Down	0.0317	NUP50	50.144	54.23	27.6	10	12	10	1.116	1.084	0.889	0.944
Q8WTW3	Conserved oligomeric Golgi complex subunit 1 OS=Homo sapiens GN=COG1	0.833	Down	0.028257	COG1	108.98	8.4459	4.6	4	4	4	1.06	1.126	0.918	0.903
O96013	Serine/threonine-protein kinase PAK 4 OS=Homo sapiens GN=PAK4	1.203	Up	0.00048311	PAK4	64.071	11.695	6.3	4	5	4	0.915	0.908	1.095	1.098
Q92614	Unconventional myosin-XVIIIa OS=Homo sapiens GN=MYO18A	1.204	Up	0.023115	MYO18A	233.11	64.655	11.7	21	22	21	0.891	0.921	1.116	1.065
Q15036	Sorting nexin-17 OS=Homo sapiens GN=SNX17	1.204	Up	0.015078	SNX17	52.901	6.8061	8.9	3	4	3	0.927	0.896	1.114	1.08
Q9C0I1	Myotubularin-related protein 12 OS=Homo sapiens GN=MTMR12	1.206	Up	0.031701	MTMR12	86.147	42.555	8	5	6	5	0.933	0.889	1.125	1.072
Q13315	Serine-protein kinase ATM OS=Homo sapiens GN=ATM	1.206	Up	0.034963	ATM	350.68	18.828	2.7	8	8	8	0.887	0.919	1.123	1.055
Q9BZE4	Nucleolar GTP-binding protein 1 OS=Homo sapiens GN=GTPBP4	1.206	Up	0.0154981	GTPBP4	73.964	61.272	27.1	16	23	16	0.918	0.88	1.073	1.096
P40763	Signal transducer and activator of transcription 3 OS=Homo sapiens GN=STAT3	1.207	Up	0.0066643	STAT3	88.067	97.742	27.4	17	24	17	0.908	0.881	1.083	1.076
P04818	Thymidylate synthase OS=Homo sapiens GN=TYMS	1.209	Up	0.034539	TYMS	35.716	85.47	38	10	20	10	0.887	0.913	1.124	1.052
P46937	Transcriptional coactivator YAP1 OS=Homo sapiens GN=YAP1	1.211	Up	0.0121197	YAP1	54.461	78.807	32.1	10	15	10	0.903	0.909	1.12	1.074
Q9Y448	Small kinetochore-associated protein OS=Homo sapiens GN=KNSTRN	1.212	Up	0.046661	KNSTRN	35.438	17.444	19.9	6	6	6	0.9	0.924	1.06	1.15
Q16186	Proteasomal ubiquitin receptor ADRM1 OS=Homo sapiens GN=ADRM1	1.212	Up	0.034704	ADRM1	42.153	31.782	19.9	7	12	7	0.935	0.877	1.078	1.118
O43663	Protein regulator of cytokinesis 1 OS=Homo sapiens GN=PRC1	1.212	Up	0.0088209	PRC1	71.606	49.046	22.9	12	14	12	0.919	0.898	1.086	1.117
Q9BTA9	WW domain-containing adapter protein with coiled-coil OS=Homo sapiens GN=WAC	1.213	Up	0.021681	WAC	70.723	13.447	4.2	2	2	2	0.933	0.882	1.093	1.108
Q8IYS2	Uncharacterized protein KIAA2013 OS=Homo sapiens GN=KIAA2013	1.213	Up	0.0027366	KIAA2013	69.156	4.1084	6	3	3	3	0.912	0.904	1.091	1.111
O14730	Serine/threonine-protein kinase RIO3 OS=Homo sapiens GN=RIOK3	1.213	Up	0.026538	RIOK3	59.092	8.442	5.4	3	5	3	0.934	0.88	1.087	1.114
P50452	Serpin B8 OS=Homo sapiens GN=SERPINB8	1.213	Up	0.023396	SERPINB8	42.766	6.6997	5.6	2	2	2	0.883	0.934	1.114	1.09
Q9UBT7	Alpha-catulin OS=Homo sapiens GN=CTNNAL1	1.215	Up	0.0105427	CTNNAL1	81.895	5.9847	2.9	2	2	2	0.889	0.925	1.098	1.106
Q658P3	Metalloreductase STEAP3 OS=Homo sapiens GN=STEAP3	1.216	Up	0.0054207	STEAP3	54.6	10.905	10.2	4	5	4	0.898	0.923	1.112	1.102
Q96D46	60S ribosomal export protein NMD3 OS=Homo sapiens GN=NMD3	1.217	Up	0.0078649	NMD3	57.603	15.24	11.5	6	8	6	0.891	0.917	1.089	1.111
Q99956	Dual specificity protein phosphatase 9 OS=Homo sapiens GN=DUSP9	1.22	Up	0.048736	DUSP9	41.867	17.665	17.2	5	5	5	0.928	0.906	1.168	1.07
Q9H089	Large subunit GTPase 1 homolog OS=Homo sapiens GN=LSG1	1.22	Up	0.0097558	LSG1	75.225	16.244	8.5	5	5	5	0.918	0.892	1.119	1.089
Q8IWZ8	SURP and G-patch domain-containing protein 1 OS=Homo sapiens GN=SUGP1	1.22	Up	0.0173422	SUGP1	72.47	42.336	27.1	12	12	12	0.918	0.903	1.083	1.139
O15460	Prolyl 4-hydroxylase subunit alpha-2 OS=Homo sapiens GN=P4HA2	1.221	Up	0.0064043	P4HA2	60.901	9.183	9	6	6	6	0.9	0.92	1.124	1.098
Q53GA4	Pleckstrin homology-like domain family A member 2 OS=Homo sapiens GN=PHLDA2	1.221	Up	0.026302	PHLDA2	17.092	4.3535	10.5	2	3	2	0.918	0.891	1.137	1.072
Q9UPN7	Serine/threonine-protein phosphatase 6 regulatory subunit 1 OS=Homo sapiens GN=PPP6R1	1.222	Up	0.025598	PPP6R1	96.723	16.944	9.3	6	6	6	0.933	0.879	1.122	1.092
P40222	Alpha-taxilin OS=Homo sapiens GN=TXLNA	1.222	Up	0.0035992	TXLNA	61.89	178.39	43.4	17	25	17	0.897	0.88	1.078	1.094
P00973	2'-5'-oligoadenylate synthase 1 OS=Homo sapiens GN=OAS1	1.227	Up	0.032855	OAS1	46.028	2.461	6.8	3	3	3	0.932	0.871	1.126	1.087
P39880	Homeobox protein cut-like 1 OS=Homo sapiens GN=CUX1	1.231	Up	0.0172817	CUX1	164.19	23.274	4.8	7	7	7	0.89	0.94	1.121	1.131
Q9NUL7	Probable ATP-dependent RNA helicase DDX28 OS=Homo sapiens GN=DDX28	1.232	Up	0.022865	DDX28	59.58	21.204	13.1	6	7	6	0.906	0.896	1.145	1.075
Q9Y446	Plakophilin-3 OS=Homo sapiens GN=PKP3	1.232	Up	0.0177588	PKP3	87.081	26.62	13.6	9	12	9	0.895	0.909	1.141	1.081
P36873	Serine/threonine-protein phosphatase PP1-gamma catalytic subunit OS=Homo sapiens GN=PPP1CC	1.233	Up	0.0097587	PPP1CC	36.983	6.5932	31.6	8	21	1	0.915	0.884	1.122	1.096
Q9ULW0	Targeting protein for Xklp2 OS=Homo sapiens GN=TPX2	1.235	Up	0.0154581	TPX2	85.652	116.29	32.3	22	30	22	0.908	0.861	1.091	1.094
P41273	Tumor necrosis factor ligand superfamily member 9 OS=Homo sapiens GN=TNFSF9	1.236	Up	0.038383	TNFSF9	26.624	2.6941	3.9	1	1	1	0.861	0.938	1.109	1.114
Q9H2D6	TRIO and F-actin-binding protein OS=Homo sapiens GN=TRIOBP	1.236	Up	0.035141	TRIOBP	261.37	3.3114	1.2	3	3	2	0.917	0.879	1.071	1.148
Q9BZ23	Pantothenate kinase 2, mitochondrial OS=Homo sapiens GN=PANK2	1.237	Up	0.00053603	PANK2	62.68	1.6177	1.6	1	1	1	0.901	0.895	1.115	1.107
Q08379	Golgin subfamily A member 2 OS=Homo sapiens GN=GOLGA2	1.238	Up	0.04658	GOLGA2	113.08	71.317	20.5	17	22	17	0.864	0.951	1.121	1.126
Q9NS69	Mitochondrial import receptor subunit TOM22 homolog OS=Homo sapiens GN=TOMM22	1.239	Up	0.0070219	TOMM22	15.521	10.395	16.2	2	7	2	0.872	0.872	1.1	1.061
Q9ULT8	E3 ubiquitin-protein ligase HECTD1 OS=Homo sapiens GN=HECTD1	1.24	Up	0.029956	HECTD1	289.38	68.626	6.8	16	16	16	0.907	0.881	1.07	1.148
Q712K3	Ubiquitin-conjugating enzyme E2 R2 OS=Homo sapiens GN=UBE2R2	1.241	Up	0.047582	UBE2R2	27.166	6.7939	13	3	4	3	0.859	0.935	1.086	1.141
Q66K74	Microtubule-associated protein 1S OS=Homo sapiens GN=MAP1S	1.241	Up	0.0175814	MAP1S	112.21	44.098	13.9	13	15	13	0.937	0.891	1.118	1.151
P56270	Myc-associated zinc finger protein OS=Homo sapiens GN=MAZ	1.243	Up	0.0196993	MAZ	48.607	9.1573	6.7	3	3	2	0.876	0.916	1.138	1.09
Q9BXW9	Fanconi anemia group D2 protein OS=Homo sapiens GN=FANCD2	1.244	Up	0.034425	FANCD2	164.13	39.3	7	9	10	9	0.932	0.858	1.107	1.12
Q92610	Zinc finger protein 592 OS=Homo sapiens GN=ZNF592	1.246	Up	0.036077	ZNF592	137.53	6.206	1.5	2	2	2	0.881	0.909	1.16	1.071
Q96BJ8	Engulfment and cell motility protein 3 OS=Homo sapiens GN=ELMO3	1.248	Up	0.0026389	ELMO3	81.466	4.2339	3.5	3	3	3	0.902	0.885	1.108	1.122
O60684	Importin subunit alpha-7 OS=Homo sapiens GN=KPNA6	1.25	Up	0.025941	KPNA6	60.029	30.13	19.8	10	13	7	0.938	0.873	1.123	1.141
Q9NSU2	Three-prime repair exonuclease 1 OS=Homo sapiens GN=TREX1	1.25	Up	0.0192808	TREX1	38.923	5.7535	4.9	2	2	2	0.902	0.883	1.083	1.149
O00762	Ubiquitin-conjugating enzyme E2 C OS=Homo sapiens GN=UBE2C	1.251	Up	0.0138425	UBE2C	19.652	42.483	59.2	9	12	9	0.877	0.905	1.139	1.091
O43493	Trans-Golgi network integral membrane protein 2 OS=Homo sapiens GN=TGOLN2	1.253	Up	0.0196592	TGOLN2	51.112	14.581	15.2	7	8	7	0.902	0.855	1.081	1.12
Q9H3R5	Centromere protein H OS=Homo sapiens GN=CENPH	1.255	Up	0.01418	CENPH	28.481	21.078	23.9	5	5	5	0.907	0.875	1.095	1.141
Q9H6D7	HAUS augmin-like complex subunit 4 OS=Homo sapiens GN=HAUS4	1.255	Up	0.0135633	HAUS4	42.399	5.5363	9.4	3	3	3	0.869	0.914	1.129	1.109
Q9UPN4	Centrosomal protein of 131 kDa OS=Homo sapiens GN=CEP131	1.256	Up	0.023556	CEP131	122.15	62.784	19.4	18	19	18	0.864	0.922	1.138	1.105
Q9NQW6	Anillin OS=Homo sapiens GN=ANLN	1.257	Up	0.022645	ANLN	124.2	169.07	32.8	34	42	34	0.897	0.87	1.146	1.076
Q9NRZ9	Lymphoid-specific helicase OS=Homo sapiens GN=HELLS	1.257	Up	0.0029038	HELLS	97.073	36.702	17.3	14	18	14	0.859	0.87	1.098	1.075
P31350	Ribonucleoside-diphosphate reductase subunit M2 OS=Homo sapiens GN=RRM2	1.259	Up	0.0081625	RRM2	44.877	39.475	24.7	8	10	7	0.899	0.87	1.099	1.128
Q8N6S5	ADP-ribosylation factor-like protein 6-interacting protein 6 OS=Homo sapiens GN=ARL6IP6	1.26	Up	0.037939	ARL6IP6	24.676	2.7554	9.7	2	2	2	0.898	0.881	1.171	1.07
Q68D10	Protein SPT2 homolog OS=Homo sapiens GN=SPTY2D1	1.261	Up	0.015544	SPTY2D1	75.598	3.8605	6.7	4	4	4	0.867	0.912	1.138	1.105
O75676	Ribosomal protein S6 kinase alpha-4 OS=Homo sapiens GN=RPS6KA4	1.273	Up	0.048279	RPS6KA4	85.605	13.199	8	6	6	5	0.887	0.858	1.053	1.169
Q12774	Rho guanine nucleotide exchange factor 5 OS=Homo sapiens GN=ARHGEF5	1.275	Up	0.032361	ARHGEF5	176.8	8.7239	2.9	3	3	3	0.858	0.91	1.165	1.089
Q14978	Nucleolar and coiled-body phosphoprotein 1 OS=Homo sapiens GN=NOLC1	1.276	Up	0.0084446	NOLC1	73.602	36.363	19.3	18	31	18	0.894	0.861	1.106	1.134
P30622	CAP-Gly domain-containing linker protein 1 OS=Homo sapiens GN=CLIP1	1.276	Up	0.0133023	CLIP1	162.24	149.35	27.1	42	49	38	0.878	0.886	1.157	1.094
P85037	Forkhead box protein K1 OS=Homo sapiens GN=FOXK1	1.278	Up	0.035404	FOXK1	75.456	16.006	9.4	6	6	5	0.912	0.86	1.174	1.09
Q8N9N8	Probable RNA-binding protein EIF1AD OS=Homo sapiens GN=EIF1AD	1.28	Up	0.04588	EIF1AD	19.053	26.526	37.6	5	7	5	0.838	0.919	1.158	1.091
O96007	Molybdopterin synthase catalytic subunit OS=Homo sapiens GN=MOCS2	1.281	Up	0.033562	MOCS2	20.944	13.778	13.8	2	2	2	0.855	0.908	1.089	1.169
P62487	DNA-directed RNA polymerase II subunit RPB7 OS=Homo sapiens GN=POLR2G	1.281	Up	0.024041	POLR2G	19.294	13.357	18.6	3	5	3	0.843	0.895	1.085	1.141
Q86Y79	Probable peptidyl-tRNA hydrolase OS=Homo sapiens GN=PTRH1	1.282	Up	0.0129169	PTRH1	22.936	7.9299	14.5	3	5	3	0.9	0.86	1.109	1.148
O95235	Kinesin-like protein KIF20A OS=Homo sapiens GN=KIF20A	1.284	Up	0.026063	KIF20A	100.28	23.268	11	8	9	8	0.911	0.845	1.146	1.108
Q96T88	E3 ubiquitin-protein ligase UHRF1 OS=Homo sapiens GN=UHRF1	1.285	Up	0.0041431	UHRF1	89.813	61.545	17.7	12	16	11	0.87	0.88	1.141	1.107
Q01433	AMP deaminase 2 OS=Homo sapiens GN=AMPD2	1.288	Up	0.035104	AMPD2	100.69	42.14	11.9	10	13	10	0.885	0.867	1.075	1.182
Q6PID6	Tetratricopeptide repeat protein 33 OS=Homo sapiens GN=TTC33	1.289	Up	0.026603	TTC33	29.411	1.9668	6.5	2	2	2	0.869	0.888	1.178	1.086
P46926	Glucosamine-6-phosphate isomerase 1 OS=Homo sapiens GN=GNPDA1	1.289	Up	0.041361	GNPDA1	32.668	47.551	23.5	5	9	5	0.906	0.839	1.083	1.166
Q6YN16	Hydroxysteroid dehydrogenase-like protein 2 OS=Homo sapiens GN=HSDL2	1.291	Up	0.0067423	HSDL2	45.394	63.451	32.5	13	19	13	0.883	0.862	1.107	1.146
P31150	Rab GDP dissociation inhibitor alpha OS=Homo sapiens GN=GDI1	1.291	Up	0.0049367	GDI1	50.582	60.336	38	14	26	8	0.878	0.89	1.122	1.16
P08236	Beta-glucuronidase OS=Homo sapiens GN=GUSB	1.291	Up	0.0137038	GUSB	74.731	1.8111	1.4	1	1	1	0.889	0.865	1.102	1.163
Q8NBT2	Kinetochore protein Spc24 OS=Homo sapiens GN=SPC24	1.295	Up	0.0101162	SPC24	22.478	22.551	28.4	4	5	4	0.842	0.874	1.132	1.091
Q9NUY8	TBC1 domain family member 23 OS=Homo sapiens GN=TBC1D23	1.296	Up	0.044305	TBC1D23	78.321	11.528	5.2	4	5	4	0.855	0.894	1.075	1.192
Q6ICG6	Uncharacterized protein KIAA0930 OS=Homo sapiens GN=KIAA0930	1.297	Up	0.0181212	KIAA0930	45.794	3.2418	4.7	2	2	2	0.903	0.846	1.118	1.15
Q9HCP0	Casein kinase I isoform gamma-1 OS=Homo sapiens GN=CSNK1G1	1.302	Up	0.003397	CSNK1G1	48.511	3.2846	4.5	2	3	2	0.873	0.873	1.119	1.154
Q9Y6A5	Transforming acidic coiled-coil-containing protein 3 OS=Homo sapiens GN=TACC3	1.305	Up	0.00163903	TACC3	90.359	50.461	12.4	8	9	8	0.861	0.879	1.132	1.139
P28562	Dual specificity protein phosphatase 1 OS=Homo sapiens GN=DUSP1	1.31	Up	0.049725	DUSP1	39.297	1.9605	2.2	1	1	1	0.821	0.92	1.11	1.171
Q9NVX7	Kelch repeat and BTB domain-containing protein 4 OS=Homo sapiens GN=KBTBD4	1.311	Up	0.040236	KBTBD4	58.143	1.7069	3.7	2	2	2	0.89	0.849	1.082	1.197
Q9BVW5	TIMELESS-interacting protein OS=Homo sapiens GN=TIPIN	1.314	Up	0.0034975	TIPIN	34.555	11.717	15	4	4	4	0.881	0.856	1.15	1.133
Q15599	Na(+)/H(+) exchange regulatory cofactor NHE-RF2 OS=Homo sapiens GN=SLC9A3R2	1.318	Up	0.0185441	SLC9A3R2	37.413	13.044	13.4	4	6	4	0.862	0.872	1.1	1.186
Q96GN5	Cell division cycle-associated 7-like protein OS=Homo sapiens GN=CDCA7L	1.322	Up	0.0095196	CDCA7L	52.206	8.5475	6.6	3	3	3	0.846	0.886	1.162	1.128
Q9NZD2	Glycolipid transfer protein OS=Homo sapiens GN=GLTP	1.325	Up	0.033655	GLTP	23.85	5.1558	9.1	2	2	2	0.886	0.842	1.092	1.198
Q8NF37	Lysophosphatidylcholine acyltransferase 1 OS=Homo sapiens GN=LPCAT1	1.328	Up	0.0095982	LPCAT1	59.151	51.413	22.3	10	14	10	0.866	0.88	1.128	1.19
Q9P2W1	Homologous-pairing protein 2 homolog OS=Homo sapiens GN=PSMC3IP	1.333	Up	0.0140225	PSMC3IP	24.906	7.6852	10.6	2	2	2	0.891	0.832	1.152	1.144
Q9NRG1	Phosphoribosyltransferase domain-containing protein 1 OS=Homo sapiens GN=PRTFDC1	1.333	Up	0.0141192	PRTFDC1	25.673	7.6244	13.3	3	3	2	0.867	0.857	1.188	1.11
P63316	Troponin C, slow skeletal and cardiac muscles OS=Homo sapiens GN=TNNC1	1.336	Up	0.0202	TNNC1	18.402	6.9112	22.4	3	3	2	0.848	0.873	1.105	1.195
Q15653	NF-kappa-B inhibitor beta OS=Homo sapiens GN=NFKBIB	1.337	Up	0.040324	NFKBIB	37.771	7.1976	7.9	2	2	2	0.901	0.818	1.191	1.108
Q96NW4	Ankyrin repeat domain-containing protein 27 OS=Homo sapiens GN=ANKRD27	1.341	Up	0.0042411	ANKRD27	116.98	3.8728	2.6	2	2	2	0.869	0.849	1.169	1.134
Q7RTV0	PHD finger-like domain-containing protein 5A OS=Homo sapiens GN=PHF5A	1.348	Up	0.0175594	PHF5A	12.405	10.72	27.3	3	3	3	0.873	0.84	1.195	1.114
Q9H967	WD repeat-containing protein 76 OS=Homo sapiens GN=WDR76	1.355	Up	0.0199386	WDR76	69.768	9.2419	6.5	4	4	4	0.821	0.887	1.134	1.181
P48681	Nestin OS=Homo sapiens GN=NES	1.358	Up	0.00100378	NES	177.44	159.31	22.1	28	36	28	0.857	0.851	1.149	1.17
P07199	Major centromere autoantigen B OS=Homo sapiens GN=CENPB	1.383	Up	0.021717	CENPB	65.171	8.6521	6	2	2	2	0.884	0.803	1.176	1.157
Q13643	Four and a half LIM domains protein 3 OS=Homo sapiens GN=FHL3	1.387	Up	0.038318	FHL3	31.192	21.019	21.4	5	6	5	0.848	0.836	1.092	1.244
Q6RFH5	WD repeat-containing protein 74 OS=Homo sapiens GN=WDR74	1.391	Up	0.037461	WDR74	42.441	16.403	17.1	5	5	5	0.828	0.865	1.105	1.25
Q9NZH5	Securin-2 OS=Homo sapiens GN=PTTG2	1.394	Up	0.0100981	PTTG2	22.301	3.1857	7.4	1	1	1	0.817	0.864	1.194	1.15
O15061	Synemin OS=Homo sapiens GN=SYNM	1.394	Up	0.011682	SYNM	172.77	37.304	9.8	14	15	14	0.813	0.863	1.144	1.192
P52630	Signal transducer and activator of transcription 2 OS=Homo sapiens GN=STAT2	1.397	Up	0.034322	STAT2	97.915	4.5747	3.1	2	3	2	0.89	0.787	1.192	1.151
O00400	Acetyl-coenzyme A transporter 1 OS=Homo sapiens GN=SLC33A1	1.399	Up	0.020018	SLC33A1	60.908	7.1986	5.3	3	3	3	0.881	0.808	1.156	1.207
Q9NVN8	Guanine nucleotide-binding protein-like 3-like protein OS=Homo sapiens GN=GNL3L	1.403	Up	0.00103933	GNL3L	65.572	51.075	32.1	18	29	18	0.831	0.849	1.176	1.181
Q969S3	Zinc finger protein 622 OS=Homo sapiens GN=ZNF622	1.405	Up	0.0083043	ZNF622	54.271	27.443	23.5	9	12	9	0.834	0.862	1.16	1.223
Q9Y2K7	Lysine-specific demethylase 2A OS=Homo sapiens GN=KDM2A	1.416	Up	0.00133583	KDM2A	132.79	29.941	9.7	10	11	10	0.843	0.826	1.173	1.191
Q86Y91	Kinesin-like protein KIF18B OS=Homo sapiens GN=KIF18B	1.422	Up	0.038718	KIF18B	94.222	13.327	7.1	4	4	4	0.774	0.889	1.16	1.205
Q05086	Ubiquitin-protein ligase E3A OS=Homo sapiens GN=UBE3A	1.426	Up	0.0065444	UBE3A	100.69	22.982	5.4	4	5	4	0.806	0.853	1.189	1.176
Q9NRL2	Bromodomain adjacent to zinc finger domain protein 1A OS=Homo sapiens GN=BAZ1A	1.427	Up	0.023962	BAZ1A	178.7	22.775	6.4	10	11	10	0.875	0.794	1.157	1.224
P31431	Syndecan-4 OS=Homo sapiens GN=SDC4	1.428	Up	0.042497	SDC4	21.641	2.4653	12.1	2	2	2	0.879	0.776	1.13	1.233
Q14697	Neutral alpha-glucosidase AB OS=Homo sapiens GN=GANAB	1.432	Up	0.0026156	GANAB	106.87	148.44	25.1	25	45	25	0.846	0.817	1.184	1.198
Q8TCY9	Up-regulator of cell proliferation OS=Homo sapiens GN=URGCP	1.437	Up	0.015836	URGCP	104.99	15.81	8.7	8	8	8	0.851	0.779	1.187	1.155
Q765P7	MTSS1-like protein OS=Homo sapiens GN=MTSS1L	1.45	Up	0.026804	MTSS1L	79.928	20.313	6	3	3	3	0.863	0.778	1.149	1.231
O15514	DNA-directed RNA polymerase II subunit RPB4 OS=Homo sapiens GN=POLR2D	1.465	Up	0.028458	POLR2D	16.311	33.914	43	4	5	4	0.776	0.865	1.157	1.247
P04183	Thymidine kinase, cytosolic OS=Homo sapiens GN=TK1	1.476	Up	0.025257	TK1	25.468	25.511	32.1	9	14	9	0.859	0.765	1.168	1.229
Q07817	Bcl-2-like protein 1 OS=Homo sapiens GN=BCL2L1	1.49	Up	0.012118	BCL2L1	26.049	4.4239	8.2	2	2	2	0.84	0.775	1.226	1.181
P49454	Centromere protein F OS=Homo sapiens GN=CENPF	1.494	Up	0.0045974	CENPF	367.76	100.82	13.2	39	41	39	0.798	0.819	1.179	1.237
Q4KMP7	TBC1 domain family member 10B OS=Homo sapiens GN=TBC1D10B	1.508	Up	0.00044416	TBC1D10B	87.198	3.628	4.7	3	3	3	0.797	0.808	1.204	1.217
O60503	Adenylate cyclase type 9 OS=Homo sapiens GN=ADCY9	1.514	Up	0.0070155	ADCY9	150.7	2.5057	1.3	2	2	2	0.78	0.822	1.241	1.185
O94992	Protein HEXIM1 OS=Homo sapiens GN=HEXIM1	1.516	Up	0.0148228	HEXIM1	40.623	77.374	32	8	10	7	0.81	0.792	1.154	1.275
O43768	Alpha-endosulfine OS=Homo sapiens GN=ENSA	1.516	Up	0.026485	ENSA	13.389	13.161	40.5	5	9	4	0.839	0.8	1.162	1.322
Q9UN86	Ras GTPase-activating protein-binding protein 2 OS=Homo sapiens GN=G3BP2	1.518	Up	0.00095741	G3BP2	54.12	34.882	22	10	19	10	0.785	0.795	1.186	1.213
Q13685	Angio-associated migratory cell protein OS=Homo sapiens GN=AAMP	1.524	Up	0.031944	AAMP	46.75	35.598	20.3	7	8	7	0.738	0.838	1.254	1.148
Q8NB46	Serine/threonine-protein phosphatase 6 regulatory ankyrin repeat subunit C OS=Homo sapiens GN=ANKRD52	1.532	Up	0.020696	ANKRD52	115.08	25.743	6.8	6	7	6	0.82	0.764	1.275	1.151
Q9NRR4	Ribonuclease 3 OS=Homo sapiens GN=DROSHA	1.557	Up	0.0075628	DROSHA	159.31	8.4503	3.1	4	4	4	0.759	0.816	1.209	1.243
P67936	Tropomyosin alpha-4 chain OS=Homo sapiens GN=TPM4	1.561	Up	0.0046174	TPM4	28.521	91.023	50.8	19	23	9	0.782	0.797	1.268	1.197
Q9NZT2	Opioid growth factor receptor OS=Homo sapiens GN=OGFR	1.584	Up	0.048836	OGFR	73.324	27.405	13.1	8	10	8	0.685	0.819	1.123	1.259
O75554	WW domain-binding protein 4 OS=Homo sapiens GN=WBP4	1.586	Up	0.039462	WBP4	42.506	2.3764	2.9	1	1	1	0.803	0.752	1.125	1.341
Q08623	Pseudouridine-5'-phosphatase OS=Homo sapiens GN=PUDP	1.589	Up	0.0054627	PUDP	25.249	9.3205	16.2	3	4	3	0.79	0.765	1.273	1.198
O75054	Immunoglobulin superfamily member 3 OS=Homo sapiens GN=IGSF3	1.599	Up	0.0184781	IGSF3	135.19	3.1647	1.8	2	2	2	0.824	0.724	1.245	1.23
P13726	Tissue factor OS=Homo sapiens GN=F3	1.608	Up	0.0164581	F3	33.067	17.943	5.8	1	1	1	0.769	0.776	1.318	1.166
Q13444	Disintegrin and metalloproteinase domain-containing protein 15 OS=Homo sapiens GN=ADAM15	1.61	Up	0.0044606	ADAM15	92.958	9.1227	6.1	4	5	4	0.771	0.761	1.272	1.195
Q9H977	WD repeat-containing protein 54 OS=Homo sapiens GN=WDR54	1.647	Up	0.0162794	WDR54	35.891	3.8096	6.6	2	2	2	0.792	0.728	1.191	1.313
Q13823	Nucleolar GTP-binding protein 2 OS=Homo sapiens GN=GNL2	1.678	Up	0.026396	GNL2	83.654	18.708	11.5	9	10	9	0.806	0.681	1.224	1.271
P62304	Small nuclear ribonucleoprotein E OS=Homo sapiens GN=SNRPE	1.696	Up	0.023337	SNRPE	10.803	5.0571	13	1	1	1	0.723	0.773	1.363	1.174
O00622	Protein CYR61 OS=Homo sapiens GN=CYR61	1.853	Up	0.0168782	CYR61	42.026	8.6958	8.1	3	3	3	0.748	0.678	1.406	1.236
P55210	Caspase-7 OS=Homo sapiens GN=CASP7	2.292	Up	0.043242	CASP7	34.276	5.3754	8.3	3	4	3	0.673	0.551	1.199	1.606
Q9BV29	Uncharacterized protein C15orf57 OS=Homo sapiens GN=C15orf57	2.352	Up	0.0028832	C15orf57	20.656	1.8471	4.9	1	1	1	0.594	0.611	1.355	1.479
